# Supplementary material for: Building trust in deep learning-based immune response predictors with interpretable explanations
Source: Commun Biol. 2024 Mar 6;7:279. doi: 10.1038/s42003-024-05968-2 (PMC10917751; doi:10.1038/s42003-024-05968-2)
Supplement: Supplementary file 3 — Supplementary Data 1-12 [file 42003_2024_5968_MOESM3_ESM.xlsx]

## Sheet: Supplementary Data 1
Supplementary Data 1: AUROC scores per allele for all investigated MHC class I predictors on MHC-Bench
MHC allele	MHCflurry-BA	MHCflurry-PS	MHCfovea	TransPHLA	NetMHCpan-BA	NetMHCpan-EL
HLA-B*57:03	0.986222	0.985584	0.988639	0.97702	0.967396	0.972593
HLA-B*38:01	0.993549	0.99541	0.992173	0.98534	0.986984	0.989255
HLA-B*13:01	0.988364	0.991745	0.975032	0.955661	0.938	0.96869
HLA-C*04:01	0.944038	0.964537	0.941652	0.965275	0.936496	0.951714
HLA-B*15:02	0.983693	0.986321	0.986182	0.971488	0.963857	0.976257
HLA-A*34:01	0.990893	0.993862	0.986755	0.967097	0.93982	0.972626
HLA-B*27:03	0.955182	0.95098	0.95098	0.970588	0.915966	0.981793
HLA-B*58:02	0.983372	0.985417	0.986523	0.96497	0.944229	0.954827
HLA-B*14:01	0.990132	0.993421	0.990132	0.934211	0.976974	0.986842
HLA-B*51:01	0.896613	0.959026	0.943411	0.972065	0.8227	0.848187
HLA-A*69:01	0.993548	0.992855	0.996027	0.986093	0.997412	0.996391
HLA-B*35:01	0.977168	0.980787	0.979869	0.972922	0.969172	0.970559
HLA-B*40:02	0.97331	0.975289	0.975702	0.953657	0.948974	0.954678
HLA-B*15:01	0.990331	0.991285	0.991286	0.981311	0.96981	0.984066
HLA-B*73:01	0.988947	0.988051	0.988798	0.992233	0.997311	0.995967
HLA-B*40:06	0.990417	0.992165	0.991614	0.980636	0.982303	0.983496
HLA-B*39:01	0.994324	0.992937	0.992322	0.988088	0.989076	0.990466
HLA-B*41:01	0.994996	0.98749	0.994996	0.993536	0.997915	1
HLA-B*27:06	0.916667	0.841049	0.780093	0.91358	0.60108	0.600309
HLA-B*56:01	0.976108	0.980682	0.977176	0.963022	0.959053	0.962978
HLA-B*15:18	0.990291	0.989326	0.993784	0.98909	0.988083	0.995038
HLA-A*30:02	0.987641	0.986714	0.957964	0.961831	0.946827	0.951306
HLA-C*07:01	0.952051	0.971582	0.958386	0.964278	0.945431	0.945824
HLA-A*29:02	0.974166	0.97139	0.976409	0.97106	0.918525	0.925948
HLA-A*68:02	0.957408	0.967943	0.969604	0.952659	0.908076	0.94438
HLA-B*18:03	0.960227	0.982955	0.974432	0.960227	0.933239	0.948864
HLA-C*08:02	0.973234	0.982479	0.977226	0.974303	0.960595	0.968468
HLA-A*24:07	0.993417	0.994021	0.995195	0.985992	0.982306	0.988702
HLA-C*06:02	0.965456	0.974766	0.964676	0.956555	0.940396	0.946452
HLA-B*49:01	0.991586	0.991683	0.990741	0.98296	0.982864	0.98546
HLA-B*37:01	0.981295	0.985777	0.933639	0.961171	0.957127	0.968009
HLA-A*02:07	0.983454	0.983873	0.986271	0.974006	0.960363	0.974284
HLA-A*02:20	0.989629	0.991436	0.993565	0.989431	0.976114	0.99328
HLA-B*15:11	0.990129	0.988484	0.988417	0.988383	0.96238	0.980426
HLA-B*35:08	0.975633	0.980571	0.976714	0.97812	0.979652	0.976462
HLA-B*15:09	1	1	1	1	1	1
HLA-B*27:05	0.966917	0.975966	0.980574	0.95077	0.876833	0.87863
HLA-B*52:01	0.977611	0.979453	0.981262	0.9603	0.93905	0.961308
HLA-B*44:03	0.992071	0.991981	0.994459	0.989139	0.981851	0.989689
HLA-C*02:02	0.953794	0.977753	0.960409	0.962003	0.926171	0.947781
HLA-C*12:03	0.974781	0.986259	0.980169	0.958683	0.954905	0.966638
HLA-A*24:03	1	1	1	0.99359	1	1
HLA-B*40:01	0.987024	0.987569	0.988453	0.971948	0.966877	0.976491
HLA-B*15:03	0.987459	0.990302	0.988556	0.944756	0.968439	0.982448
HLA-B*18:01	0.964119	0.975291	0.975395	0.935854	0.902265	0.929261
HLA-C*03:04	0.977442	0.988255	0.979805	0.976466	0.976256	0.979802
HLA-B*27:07	1	1	1	1	1	1
HLA-A*33:01	0.992393	0.994419	0.988495	0.971376	0.97273	0.980095
HLA-B*46:01	0.983206	0.985248	0.986344	0.954964	0.948066	0.957953
HLA-B*08:01	0.982358	0.981401	0.986353	0.951095	0.930403	0.973537
HLA-A*66:01	0.988346	0.989486	0.988275	0.970349	0.968509	0.974793
HLA-B*55:01	0.992931	0.995262	0.99241	0.98216	0.982827	0.988724
HLA-A*11:01	0.976242	0.978869	0.977101	0.966314	0.939993	0.946135
HLA-A*31:01	0.991672	0.991516	0.993996	0.982636	0.982738	0.986482
HLA-B*54:01	0.960523	0.961114	0.975708	0.937053	0.916521	0.920267
HLA-A*26:03	1	1	1	0.941176	1	1
HLA-A*11:02	0.991267	0.993454	0.992	0.981846	0.975885	0.978796
HLA-B*57:01	0.976562	0.97909	0.982217	0.973692	0.944878	0.956757
HLA-C*03:02	0.989088	0.991882	0.989055	0.969712	0.979876	0.980355
HLA-B*35:03	0.991061	0.991966	0.99162	0.986557	0.98625	0.988966
HLA-A*36:01	0.982365	0.983969	0.952039	0.934589	0.911538	0.916396
HLA-A*32:01	0.984463	0.98961	0.985372	0.97579	0.959963	0.97361
HLA-C*05:01	0.98136	0.983948	0.985486	0.966695	0.952357	0.965677
HLA-A*02:03	0.988131	0.989961	0.990823	0.978981	0.974137	0.979448
HLA-A*02:11	0.98283	0.987321	0.986347	0.972928	0.946578	0.968152
HLA-A*02:01	0.958155	0.967771	0.961933	0.950381	0.873981	0.920761
HLA-C*04:03	0.98721	0.988292	0.974815	0.977547	0.973523	0.977614
HLA-A*33:03	0.992465	0.99553	0.992024	0.979522	0.979795	0.984303
HLA-A*30:01	0.974294	0.981738	0.970971	0.943673	0.918505	0.933325
HLA-C*07:04	0.958818	0.977904	0.952343	0.941662	0.908552	0.930036
HLA-B*27:04	0.991311	0.995002	0.991512	0.987651	0.966275	0.985618
HLA-A*68:01	0.987044	0.988939	0.986305	0.97095	0.965133	0.97263
HLA-B*39:06	0.991215	0.983322	0.991679	0.989437	0.984617	0.98857
HLA-B*13:02	0.986848	0.988994	0.984801	0.980424	0.973952	0.984272
HLA-B*39:24	0.999673	0.999018	0.999182	0.992145	0.991818	0.999509
HLA-B*55:02	0.992607	0.996312	0.993793	0.980794	0.984795	0.989713
HLA-A*03:01	0.977573	0.975576	0.9817	0.966812	0.94827	0.956883
HLA-B*45:01	0.986727	0.989802	0.986863	0.979612	0.973362	0.974878
HLA-A*26:02	0.95	0.954167	0.983333	0.991667	0.9	0.895833
HLA-C*17:01	0.98463	0.987667	0.987766	0.958981	0.969415	0.973536
HLA-A*01:01	0.94689	0.975402	0.955716	0.950219	0.854159	0.892373
HLA-B*44:02	0.990279	0.990896	0.991048	0.990121	0.984746	0.991632
HLA-C*16:01	0.960627	0.973988	0.953573	0.939395	0.915093	0.927837
HLA-B*27:02	1	1	1	1	1	1
HLA-A*34:02	0.987142	0.990866	0.987257	0.970669	0.95856	0.968086
HLA-A*80:01	0.916667	0.944444	0.916667	0.958333	0.916667	0.916667
HLA-B*07:04	0.992163	0.99441	0.989901	0.980924	0.979236	0.986012
HLA-C*15:02	0.981877	0.98821	0.984825	0.973453	0.972226	0.978315
HLA-B*50:01	0.987071	0.987914	0.990507	0.980211	0.982023	0.98168
HLA-A*02:04	0.977672	0.978358	0.97761	0.963122	0.952606	0.959743
HLA-C*12:02	0.985228	0.98866	0.989084	0.940562	0.936919	0.94998
HLA-B*07:02	0.978981	0.980162	0.983759	0.973185	0.963723	0.969172
HLA-A*26:01	0.986227	0.986996	0.987752	0.973832	0.970579	0.973503
HLA-A*23:01	0.977252	0.979911	0.977665	0.960747	0.947778	0.956206
HLA-B*42:01	0.991504	0.993843	0.99071	0.962956	0.982633	0.988019
HLA-A*24:02	0.975523	0.981199	0.97782	0.958626	0.911137	0.942012
HLA-C*14:03	0.992352	0.994504	0.991503	0.973135	0.987348	0.987429
HLA-C*07:02	0.97506	0.984846	0.978994	0.967522	0.951447	0.966624
HLA-A*02:02	0.988596	0.992224	0.990701	0.980611	0.977236	0.985737
HLA-B*14:02	0.978159	0.985716	0.980628	0.97814	0.973662	0.978852
HLA-C*03:03	0.959462	0.970395	0.942153	0.911809	0.904343	0.91151
HLA-A*02:05	0.978685	0.98636	0.980875	0.975558	0.95942	0.980963
HLA-B*53:01	0.994335	0.995154	0.99423	0.98287	0.978955	0.980014
HLA-A*02:17	0.965517	0.896552	0.896552	1	0.931034	0.931034
HLA-B*38:02	0.993616	0.99482	0.99029	0.977914	0.979424	0.982903
HLA-A*02:06	0.981513	0.988543	0.982896	0.976567	0.952574	0.976979
HLA-A*74:01	0.990219	0.99247	0.992604	0.971849	0.970851	0.971985
HLA-B*35:07	0.994608	0.995441	0.995892	0.986832	0.989917	0.991903
HLA-B*58:01	0.986528	0.987073	0.986421	0.970842	0.96331	0.964849
HLA-A*25:01	0.967295	0.963194	0.974476	0.938401	0.938348	0.947688
HLA-C*14:02	0.984022	0.988216	0.985788	0.960928	0.976032	0.977117
HLA-B*15:17	0.992435	0.994588	0.989574	0.968782	0.980298	0.986332
HLA-B*15:10	0.995843	0.996455	0.993063	0.986198	0.992747	0.9942
HLA-C*01:02	0.984919	0.983655	0.987471	0.972193	0.973897	0.977534
HLA-C*08:01	0.984185	0.988339	0.960211	0.952854	0.953355	0.960156

## Sheet: Supplementary Data 2
Supplementary Data 2: AUPRC scores per allele for all the investigate MHC class I predictors on MHC-Bench
MHC allele	MHCflurry-BA	MHCflurry-PS	MHCfovea	TransPHLA	NetMHCpan-BA	NetMHCpan-EL
HLA-B*57:03	0.816928	0.828761	0.824833	0.763281	0.79779	0.820302
HLA-B*38:01	0.918395	0.948284	0.879144	0.874408	0.883402	0.918145
HLA-B*13:01	0.676992	0.804971	0.547131	0.544463	0.475684	0.580252
HLA-C*04:01	0.64359	0.78127	0.647202	0.791975	0.717263	0.740566
HLA-B*15:02	0.753129	0.819247	0.785373	0.68587	0.702062	0.804865
HLA-A*34:01	0.818419	0.89998	0.764635	0.568638	0.631676	0.749807
HLA-B*27:03	0.844296	0.799401	0.685488	0.750425	0.770489	0.826276
HLA-B*58:02	0.698585	0.792293	0.812623	0.643412	0.661676	0.626811
HLA-B*14:01	0.989857	0.992851	0.989857	0.914993	0.976448	0.985821
HLA-B*51:01	0.52812	0.632954	0.585992	0.701433	0.57967	0.571933
HLA-A*69:01	0.988572	0.988524	0.993218	0.972934	0.995476	0.994209
HLA-B*35:01	0.907483	0.933014	0.909139	0.914771	0.907337	0.919319
HLA-B*40:02	0.699961	0.788125	0.736021	0.67519	0.608136	0.718798
HLA-B*15:01	0.846916	0.890028	0.87167	0.806222	0.778654	0.867223
HLA-B*73:01	0.972214	0.975507	0.976257	0.985718	0.9954	0.991906
HLA-B*40:06	0.840195	0.918063	0.872193	0.770603	0.815771	0.865149
HLA-B*39:01	0.990967	0.988814	0.987923	0.982545	0.983298	0.987035
HLA-B*41:01	0.971634	0.935396	0.9749	0.968725	0.990752	1
HLA-B*27:06	0.133158	0.0820244	0.0992377	0.131815	0.0882028	0.105627
HLA-B*56:01	0.741367	0.854828	0.774355	0.649088	0.722615	0.768834
HLA-B*15:18	0.987595	0.987655	0.992865	0.989748	0.988831	0.996046
HLA-A*30:02	0.777252	0.837683	0.713245	0.581518	0.669008	0.768957
HLA-C*07:01	0.581223	0.74316	0.621297	0.729773	0.623543	0.632487
HLA-A*29:02	0.792075	0.820939	0.798554	0.711928	0.762538	0.776466
HLA-A*68:02	0.711384	0.82131	0.770445	0.735294	0.711326	0.776857
HLA-B*18:03	0.907261	0.949263	0.927383	0.887182	0.893271	0.94992
HLA-C*08:02	0.698366	0.801434	0.730933	0.740812	0.703406	0.735961
HLA-A*24:07	0.886021	0.932579	0.906979	0.779525	0.834622	0.890544
HLA-C*06:02	0.686963	0.799538	0.718058	0.718414	0.658567	0.704115
HLA-B*49:01	0.86606	0.855972	0.876653	0.839219	0.803485	0.878715
HLA-B*37:01	0.717666	0.839147	0.318887	0.780609	0.699768	0.748236
HLA-A*02:07	0.748064	0.808298	0.819359	0.729983	0.78886	0.847626
HLA-A*02:20	0.984867	0.990192	0.992843	0.988021	0.982372	0.994282
HLA-B*15:11	0.989352	0.988094	0.987577	0.988491	0.971457	0.984772
HLA-B*35:08	0.959388	0.970019	0.956101	0.966523	0.965936	0.968996
HLA-B*15:09	1	1	1	1	1	1
HLA-B*27:05	0.675166	0.719246	0.758552	0.573508	0.643167	0.667173
HLA-B*52:01	0.646518	0.720457	0.55813	0.486643	0.477591	0.588675
HLA-B*44:03	0.950387	0.936102	0.960489	0.949662	0.92515	0.96097
HLA-C*02:02	0.628476	0.81548	0.666379	0.778231	0.639347	0.692423
HLA-C*12:03	0.642987	0.827646	0.70205	0.635288	0.654786	0.703711
HLA-A*24:03	1	1	1	0.75	1	1
HLA-B*40:01	0.817131	0.856268	0.848935	0.755585	0.791585	0.842465
HLA-B*15:03	0.789696	0.867028	0.81161	0.481262	0.674011	0.82677
HLA-B*18:01	0.895536	0.917833	0.924115	0.881098	0.874976	0.894722
HLA-C*03:04	0.703581	0.854425	0.735005	0.739002	0.721731	0.75341
HLA-B*27:07	1	1	1	1	1	1
HLA-A*33:01	0.831213	0.910372	0.772136	0.680056	0.790468	0.856342
HLA-B*46:01	0.748323	0.861293	0.801957	0.605721	0.587964	0.655747
HLA-B*08:01	0.967497	0.962123	0.973077	0.941983	0.931111	0.966537
HLA-A*66:01	0.851579	0.908747	0.817931	0.634819	0.741125	0.77145
HLA-B*55:01	0.812686	0.905156	0.813502	0.696331	0.760528	0.83737
HLA-A*11:01	0.656329	0.798952	0.701285	0.652884	0.675474	0.701393
HLA-A*31:01	0.92399	0.934851	0.941953	0.881737	0.928816	0.941733
HLA-B*54:01	0.687337	0.759188	0.751219	0.614532	0.728888	0.713833
HLA-A*26:03	1	1	1	0.666667	1	1
HLA-A*11:02	0.792735	0.924583	0.828626	0.7349	0.793033	0.830826
HLA-B*57:01	0.879421	0.888792	0.897367	0.870164	0.870353	0.888373
HLA-C*03:02	0.802782	0.897012	0.812447	0.652063	0.776832	0.783801
HLA-B*35:03	0.895407	0.922006	0.886175	0.865389	0.89559	0.905952
HLA-A*36:01	0.797354	0.825137	0.756052	0.609779	0.771182	0.787517
HLA-A*32:01	0.758737	0.858459	0.786347	0.710638	0.715675	0.793122
HLA-C*05:01	0.791383	0.867886	0.801589	0.746337	0.747153	0.793305
HLA-A*02:03	0.789236	0.867516	0.82553	0.69108	0.807012	0.824042
HLA-A*02:11	0.71213	0.86566	0.77851	0.663379	0.686247	0.766228
HLA-A*02:01	0.809267	0.858942	0.841926	0.817992	0.771324	0.837751
HLA-C*04:03	0.79095	0.902216	0.560836	0.726084	0.762405	0.814882
HLA-A*33:03	0.781487	0.895826	0.750492	0.659207	0.705612	0.810909
HLA-A*30:01	0.571106	0.781929	0.604421	0.500648	0.478502	0.581798
HLA-C*07:04	0.59936	0.787526	0.532435	0.667944	0.526555	0.567295
HLA-B*27:04	0.986024	0.993243	0.988789	0.984191	0.969233	0.985571
HLA-A*68:01	0.810456	0.867185	0.807839	0.790289	0.774257	0.839911
HLA-B*39:06	0.984636	0.972236	0.986009	0.985727	0.974198	0.981596
HLA-B*13:02	0.80085	0.856047	0.790752	0.795131	0.759386	0.829533
HLA-B*39:24	0.999508	0.998467	0.998791	0.986571	0.982841	0.999254
HLA-B*55:02	0.782491	0.917677	0.823467	0.696245	0.762765	0.83324
HLA-A*03:01	0.879687	0.89167	0.900232	0.867036	0.867516	0.890311
HLA-B*45:01	0.84074	0.912391	0.858399	0.796495	0.838617	0.847162
HLA-A*26:02	0.773626	0.857917	0.905556	0.938095	0.909434	0.876101
HLA-C*17:01	0.717847	0.777418	0.795614	0.584688	0.668016	0.743892
HLA-A*01:01	0.911347	0.947914	0.92294	0.930298	0.871763	0.896431
HLA-B*44:02	0.940923	0.935896	0.956318	0.952937	0.936814	0.95931
HLA-C*16:01	0.494615	0.714232	0.560813	0.579128	0.500233	0.520252
HLA-B*27:02	1	1	1	1	1	1
HLA-A*34:02	0.740164	0.869944	0.780482	0.656769	0.675069	0.735932
HLA-A*80:01	0.125	0.166667	0.125	0.625	0.125	0.125
HLA-B*07:04	0.840781	0.906404	0.795847	0.724101	0.755871	0.847089
HLA-C*15:02	0.700809	0.830035	0.735054	0.66489	0.705355	0.742051
HLA-B*50:01	0.854982	0.904016	0.855274	0.841388	0.86941	0.876564
HLA-A*02:04	0.725926	0.825705	0.741508	0.713665	0.741499	0.795445
HLA-C*12:02	0.758716	0.863846	0.792935	0.555653	0.647578	0.681655
HLA-B*07:02	0.833739	0.860463	0.844436	0.837867	0.836906	0.856789
HLA-A*26:01	0.86698	0.909748	0.866803	0.725336	0.860473	0.863199
HLA-A*23:01	0.831328	0.884065	0.839409	0.723136	0.774664	0.834188
HLA-B*42:01	0.801894	0.900582	0.783273	0.541827	0.748111	0.825423
HLA-A*24:02	0.946701	0.958231	0.952105	0.926982	0.909451	0.935806
HLA-C*14:03	0.84264	0.917579	0.837643	0.737883	0.821531	0.836115
HLA-C*07:02	0.731795	0.832413	0.768075	0.71344	0.691481	0.747048
HLA-A*02:02	0.743513	0.866547	0.777708	0.697977	0.760722	0.834079
HLA-B*14:02	0.729926	0.819908	0.747247	0.755941	0.715799	0.759772
HLA-C*03:03	0.607996	0.733943	0.613695	0.596601	0.5895	0.626831
HLA-A*02:05	0.580773	0.796355	0.650369	0.667184	0.603374	0.744948
HLA-B*53:01	0.882667	0.931069	0.853467	0.736189	0.828595	0.872829
HLA-A*02:17	0.25	0.125	0.125	1	0.166667	0.166667
HLA-B*38:02	0.88384	0.935485	0.844215	0.835184	0.848121	0.87298
HLA-A*02:06	0.654699	0.829047	0.736644	0.689242	0.649701	0.7952
HLA-A*74:01	0.80194	0.841437	0.84809	0.676118	0.774928	0.822981
HLA-B*35:07	0.895492	0.941178	0.90298	0.775127	0.870397	0.91125
HLA-B*58:01	0.849417	0.902857	0.857098	0.78407	0.838516	0.842663
HLA-A*25:01	0.74616	0.837532	0.74095	0.490115	0.65093	0.732543
HLA-C*14:02	0.772899	0.894678	0.773219	0.673385	0.78095	0.75405
HLA-B*15:17	0.832485	0.897218	0.741457	0.595685	0.752728	0.785641
HLA-B*15:10	0.92913	0.954955	0.880667	0.787656	0.908733	0.929958
HLA-C*01:02	0.757448	0.726349	0.758283	0.644159	0.725701	0.741519
HLA-C*08:01	0.7584	0.841359	0.494137	0.633221	0.681536	0.707692

## Sheet: Supplementary Data 3
Supplementary Data 3: Percent binding peptide-MHC pairs per allele for MHC-Bench
Index	MHC allele	Percent Binding peptide-MHC pairs
1	HLA-C*01:02	2.65895
2	HLA-A*31:01	9.55748
3	HLA-A*11:01	2.19046
4	HLA-B*35:01	16.8945
5	HLA-A*80:01	2.7027
6	HLA-C*08:01	2.82106
7	HLA-B*14:02	3.79167
8	HLA-B*35:07	2.56017
9	HLA-C*03:04	3.98837
10	HLA-B*27:06	2.40964
11	HLA-B*15:10	2.82695
12	HLA-A*30:01	2.19584
13	HLA-B*45:01	2.68513
14	HLA-B*44:02	16.7632
15	HLA-C*15:02	2.97584
16	HLA-B*44:03	12.5217
17	HLA-A*33:03	2.092
18	HLA-B*14:01	45.7143
19	HLA-B*13:02	3.55928
20	HLA-B*27:07	0.45045
21	HLA-A*01:01	30.0333
22	HLA-C*17:01	2.74055
23	HLA-B*07:02	6.1071
24	HLA-B*50:01	3.69292
25	HLA-C*06:02	4.32548
26	HLA-B*56:01	2.04481
27	HLA-C*03:03	3.08508
28	HLA-B*15:09	4.54545
29	HLA-B*58:01	3.04873
30	HLA-B*41:01	16.7939
31	HLA-B*53:01	2.47881
32	HLA-A*66:01	2.3622
33	HLA-B*15:18	50
34	HLA-B*39:24	39.375
35	HLA-A*02:17	3.33333
36	HLA-C*08:02	3.40744
37	HLA-B*40:02	2.29761
38	HLA-B*18:03	25.5814
39	HLA-A*30:02	1.62236
40	HLA-B*15:02	2.76689
41	HLA-A*68:01	4.36034
42	HLA-B*37:01	3.39089
43	HLA-B*38:02	2.27834
44	HLA-B*27:02	0.387597
45	HLA-B*27:03	6.42202
46	HLA-A*24:03	1.26582
47	HLA-A*02:03	2.62409
48	HLA-B*42:01	2.32962
49	HLA-A*26:02	9.43396
50	HLA-B*54:01	2.06125
51	HLA-A*26:03	5.55556
52	HLA-A*29:02	3.439
53	HLA-C*07:02	4.90366
54	HLA-B*15:01	5.06958
55	HLA-A*02:01	13.1575
56	HLA-B*39:01	41.255
57	HLA-A*02:05	2.87039
58	HLA-B*13:01	2.19428
59	HLA-C*14:02	2.29435
60	HLA-A*74:01	1.98306
61	HLA-B*38:01	2.9226
62	HLA-B*27:04	39.0855
63	HLA-B*57:03	2.98661
64	HLA-B*55:02	2.2227
65	HLA-C*05:01	3.08669
66	HLA-A*69:01	37.0262
67	HLA-A*02:06	3.29927
68	HLA-B*57:01	7.4577
69	HLA-A*03:01	11.6551
70	HLA-A*34:01	2.47299
71	HLA-A*33:01	2.30499
72	HLA-A*36:01	1.58522
73	HLA-B*15:17	2.85229
74	HLA-A*02:07	2.7978
75	HLA-A*24:02	28.4111
76	HLA-A*02:11	2.53793
77	HLA-B*07:04	2.36751
78	HLA-B*35:03	4.45947
79	HLA-B*39:06	45.0435
80	HLA-B*15:03	2.48297
81	HLA-B*08:01	34.9814
82	HLA-B*58:02	2.22418
83	HLA-A*23:01	2.61524
84	HLA-B*18:01	18.6998
85	HLA-C*02:02	7.53237
86	HLA-C*12:02	2.8683
87	HLA-B*51:01	4.5769
88	HLA-C*12:03	3.28349
89	HLA-B*49:01	2.81212
90	HLA-B*52:01	0.976364
91	HLA-A*02:04	3.22468
92	HLA-C*04:03	2.34249
93	HLA-C*04:01	7.19158
94	HLA-B*40:01	2.27077
95	HLA-A*11:02	2.054
96	HLA-A*24:07	2.64589
97	HLA-B*55:01	2.21929
98	HLA-B*40:06	2.19484
99	HLA-C*07:04	4.71376
100	HLA-A*26:01	2.39304
101	HLA-A*02:02	2.74485
102	HLA-A*34:02	2.35522
103	HLA-B*27:05	2.92571
104	HLA-C*07:01	5.75597
105	HLA-C*14:03	2.40494
106	HLA-A*32:01	2.6965
107	HLA-C*03:02	2.4639
108	HLA-A*25:01	1.555
109	HLA-B*35:08	42.4332
110	HLA-B*46:01	2.64992
111	HLA-B*15:11	46.5318
112	HLA-C*16:01	2.96287
113	HLA-A*68:02	6.33364
114	HLA-A*02:20	50
115	HLA-B*73:01	38.6905

## Sheet: Supplementary Data 4
Supplementary Data 4: Pearson r (correlation coefficient) between SHAP/ LIME explanations and ∆∆G. Values plotted in Figure 5b of the main article.
	SHAP						LIME
	MHCflurry-PS	MHCflurry-BA	MHCfovea	TransPHLA	NetMHCpan-EL	NetMHCpan-BA	MHCflurry-PS	MHCflurry-BA	MHCfovea	TransPHLA	NetMHCpan-EL	NetMHCpan-BA
	0.600126	0.483568	0.707992	0.539484	0.523301	0.507509	0.267423	0.267423	0.296988	0.420335	0.217948	0.166011
	0.620821	0.639094	0.626875	0.631539	0.598389	0.667248	0.66529	0.66529	0.67579	0.639075	0.548301	0.619598
	0.601954	0.581489	0.50968	0.554081	0.498106	0.571404	0.616705	0.616705	0.475019	0.409256	0.43302	0.497413
	0.870664	0.84178	0.810556	0.78983	0.788622	0.806975	0.632675	0.632675	0.487956	0.662217	0.460481	0.46258
	0.917312	0.913907	0.927885	0.897858	0.862813	0.875944	0.878897	0.878897	0.886582	0.881895	0.861042	0.867935
	0.641181	0.594808	0.604743	0.499947	0.50361	0.530508	0.617537	0.617537	0.699034	0.503289	0.660381	0.495061
	0.670618	0.453759	0.917222	0.597995	0.512184	0.546053	0.161184	0.161184	0.908599	0.155038	0.0625681	0.036236
	0.852509	0.837259	0.857393	0.80214	0.787315	0.857639	0.78883	0.78883	0.815602	0.87839	0.698382	0.776406
	0.572631	0.536949	0.58261	0.602587	0.4989	0.595967	0.464776	0.464776	0.517984	0.516818	0.389897	0.481831
	0.552314	0.498285	0.674864	0.556265	0.447291	0.493243	0.510641	0.510641	0.558094	0.371681	0.225334	0.205766
	0.966636	0.973671	0.953948	0.95561	0.955937	0.823516	0.963295	0.963295	0.963668	0.960966	0.95063	0.902057
	0.627364	0.623076	0.698294	0.640179	0.575215	0.677905	0.651447	0.651447	0.571804	0.571834	0.572069	0.464625
	0.275932	0.308013	0.443009	0.515955	0.0337075	0.204503	0.276166	0.276166	0.467178	0.412433	0.118833	0.23766
	0.88886	0.898703	0.92859	0.881973	0.919413	0.713967	0.912411	0.912411	0.957401	0.950103	0.939756	0.900451
	0.895264	0.838234	0.67109	0.902487	0.911134	0.726508	0.837377	0.837377	0.928093	0.949233	0.901965	0.836614
	0.420215	0.365033	0.676408	0.393329	0.419151	0.646227	0.2437	0.2437	0.475546	0.368692	0.198062	0.369942
	0.895028	0.870083	0.84171	0.794807	0.803633	0.857216	0.787669	0.787669	0.843027	0.866167	0.723096	0.791493
	0.962088	0.929165	0.929981	0.992615	0.911665	0.950172	0.912751	0.912751	0.964631	0.988151	0.90351	0.956265
	0.604811	0.534519	0.778388	0.49873	0.591091	0.651465	0.464392	0.464392	0.413604	0.371722	0.28393	0.251733
	0.870941	0.84072	0.825454	0.872511	0.792091	0.762576	0.844142	0.844142	0.848794	0.821003	0.811005	0.828653
	0.568117	0.487251	0.73242	0.567511	0.547137	0.599862	0.473888	0.473888	0.645674	0.464887	0.550096	0.561359
	0.765243	0.769514	0.754707	0.779583	0.728648	0.756931	0.787736	0.787736	0.815194	0.758577	0.777305	0.802237
	0.598557	0.575272	0.562236	0.526846	0.5111	0.545223	0.633812	0.633812	0.578252	0.486309	0.539553	0.587669
	0.969393	0.970275	0.940937	0.960486	0.972637	0.970719	0.955476	0.955476	0.937979	0.935626	0.947075	0.924748
	0.593334	0.594658	0.636909	0.638672	0.538966	0.618603	0.632522	0.632522	0.54989	0.537846	0.527011	0.420863
	0.407486	0.367635	0.705936	0.347458	0.429284	0.674589	0.263776	0.263776	0.5017	0.404272	0.223632	0.398388
	0.519102	0.514029	0.578059	0.414299	0.453392	0.39031	0.633553	0.633553	0.728871	0.556391	0.684255	0.69042
	0.646301	0.663572	0.814829	0.578167	0.83228	0.807139	0.575203	0.575203	0.791937	0.762914	0.693827	0.556739
	0.38006	0.298141	0.47263	0.218228	0.35445	0.340495	0.412236	0.412236	0.545008	0.150154	0.351588	0.372978
	0.425627	0.372039	0.558343	0.320031	0.398255	0.317479	0.390727	0.390727	0.360068	0.298401	0.248928	0.168735
	0.510769	0.488557	0.674897	0.553813	0.566437	0.509814	0.565518	0.565518	0.705165	0.588467	0.516028	0.508364
	0.834154	0.832424	0.898424	0.781575	0.888794	0.896945	0.79088	0.79088	0.772025	0.794947	0.675162	0.653292
	0.857904	0.878305	0.901926	0.893882	0.843908	0.878951	0.900766	0.900766	0.880395	0.930217	0.835609	0.870036
	0.337945	0.352884	0.493145	0.410128	0.401096	0.409402	0.336348	0.336348	0.3335	0.295115	0.184128	0.14401
	0.61659	0.627845	0.671994	0.662353	0.611917	0.699155	0.687126	0.687126	0.623556	0.60544	0.620473	0.540268
	0.430585	0.337548	0.609475	0.425586	0.462266	0.427443	0.140984	0.140984	0.217336	0.297354	0.177208	0.099499
	0.50495	0.437609	0.695507	0.511072	0.495744	0.462818	0.227048	0.227048	0.278849	0.391929	0.189628	0.137324
	0.398002	0.370683	0.691045	0.351425	0.433334	0.680037	0.260867	0.260867	0.501492	0.413959	0.241249	0.420245
	0.743062	0.791857	0.723122	0.86799	0.829279	0.716093	0.89652	0.89652	0.92803	0.930736	0.937107	0.898856
	0.594515	0.606573	0.561222	0.549666	0.520488	0.559359	0.475693	0.475693	0.414144	0.52659	0.343252	0.333113
	0.619522	0.577545	0.665547	0.532086	0.553195	0.560022	0.502529	0.502529	0.468207	0.424752	0.347626	0.300199
	0.859206	0.879405	0.914229	0.852034	0.904073	0.720992	0.890858	0.890858	0.942083	0.931858	0.922842	0.893957
	0.613331	0.557201	0.782054	0.634862	0.665277	0.684176	0.558802	0.558802	0.478079	0.793131	0.368429	0.348218
	0.869108	0.853737	0.881287	0.845797	0.773803	0.833914	0.84343	0.84343	0.919068	0.842131	0.729936	0.642077
	0.446806	0.370184	0.613152	0.421696	0.423578	0.413204	0.155952	0.155952	0.199917	0.320526	0.111291	0.0612121
	0.572267	0.636622	0.712823	0.663874	0.436883	0.639314	0.733091	0.733091	0.809617	0.712418	0.648305	0.880612
	0.645131	0.649341	0.756196	0.6219	0.626022	0.594678	0.725381	0.725381	0.754534	0.737668	0.597871	0.569136
	0.890531	0.85677	0.91259	0.904306	0.882633	0.763296	0.856261	0.856261	0.901059	0.893241	0.812624	0.729061
	0.69393	0.679129	0.659796	0.727214	0.568781	0.673242	0.60554	0.60554	0.583232	0.582337	0.453579	0.543019
	0.717834	0.661278	0.705818	0.579184	0.657535	0.558473	0.617966	0.617966	0.782062	0.704333	0.684969	0.709797
	0.458995	0.411471	0.688267	0.386738	0.472373	0.677795	0.296301	0.296301	0.554415	0.427647	0.264078	0.418177
	0.606092	0.675116	0.616836	0.611696	0.577315	0.643342	0.744181	0.744181	0.606591	0.524196	0.655515	0.624432
	0.64756	0.512315	0.526249	0.724818	0.550447	0.687014	0.435923	0.435923	0.381865	0.595043	0.322164	0.48393
	0.642319	0.669683	0.710916	0.658374	0.658962	0.641905	0.663117	0.663117	0.797196	0.67972	0.726762	0.519358
	0.71777	0.609633	0.780487	0.644943	0.595452	0.381675	0.635182	0.635182	0.76638	0.817416	0.456517	0.224411
	0.639012	0.639427	0.575899	0.606519	0.56583	0.620427	0.513996	0.513996	0.450839	0.57054	0.364851	0.361826
	0.887071	0.883036	0.920129	0.897561	0.901841	0.696012	0.898818	0.898818	0.944099	0.94109	0.931782	0.888977
	0.827722	0.835625	0.792067	0.798668	0.782961	0.776001	0.739077	0.739077	0.716363	0.695384	0.569315	0.589726
	0.933787	0.941043	0.944195	0.903741	0.893477	0.861087	0.92903	0.92903	0.919886	0.931795	0.899436	0.897501
	0.620162	0.653972	0.723849	0.552252	0.66881	0.670724	0.740493	0.740493	0.732329	0.676857	0.595404	0.535383
	0.692794	0.687385	0.664565	0.676885	0.621156	0.674058	0.609897	0.609897	0.574311	0.575958	0.504295	0.469108
	0.971784	0.983251	0.981498	0.989012	0.99224	0.878413	0.97143	0.97143	0.969698	0.946797	0.937155	0.921169
	0.732084	0.694815	0.65538	0.66225	0.549095	0.641744	0.509483	0.509483	0.708892	0.703885	0.426006	0.603908
	0.627014	0.603631	0.658837	0.503692	0.587565	0.508179	0.576406	0.576406	0.703309	0.637468	0.638421	0.681788
	0.941393	0.933106	0.939495	0.878192	0.876129	0.929158	0.9183	0.9183	0.883912	0.887888	0.824794	0.854225
	0.8717	0.899165	0.832335	0.947109	0.921578	0.831056	0.94592	0.94592	0.959253	0.964743	0.968526	0.955208
	0.578571	0.495394	0.482599	0.469736	0.403484	0.47879	0.550379	0.550379	0.422313	0.324292	0.343826	0.418531
	0.611342	0.507274	0.804192	0.538014	0.481734	0.520084	0.235827	0.235827	0.425858	0.462462	0.207141	0.255021
	0.874794	0.864798	0.830048	0.83197	0.785439	0.808078	0.743331	0.743331	0.723538	0.76987	0.697736	0.613598
	0.912765	0.908187	0.929412	0.841721	0.87644	0.69996	0.899126	0.899126	0.953745	0.946576	0.949318	0.944744
	0.83804	0.833876	0.786155	0.709011	0.741014	0.831518	0.764093	0.764093	0.716622	0.747182	0.702335	0.781312
	0.800935	0.80905	0.828699	0.89672	0.805215	0.858577	0.6619	0.6619	0.687223	0.884316	0.522667	0.585974
	0.932067	0.931103	0.911282	0.938397	0.943695	0.902719	0.900674	0.900674	0.906728	0.883971	0.898572	0.883386
	0.942852	0.868643	0.934113	0.926532	0.858071	0.679018	0.840947	0.840947	0.938592	0.931841	0.767274	0.691729
	0.527655	0.390241	0.724074	0.559417	0.505635	0.4707	0.222052	0.222052	0.441808	0.146454	0.361174	0.361031
	0.874609	0.877738	0.885692	0.766499	0.816889	0.894669	0.725796	0.725796	0.683029	0.789795	0.672678	0.767308
	0.300582	0.233957	0.50597	0.414915	0.309383	0.397545	0.139388	0.139388	0.288264	0.367454	0.234127	0.237267
	0.658447	0.622595	0.648419	0.619364	0.537962	0.666444	0.539372	0.539372	0.630523	0.666852	0.498173	0.60148
	0.937884	0.911801	0.823268	0.858622	0.875745	0.884671	0.790169	0.790169	0.835529	0.826673	0.735482	0.704001
	0.795487	0.778785	0.820204	0.790209	0.746264	0.784786	0.803845	0.803845	0.854921	0.858795	0.851373	0.833532
	0.90569	0.914044	0.927738	0.893087	0.865047	0.903351	0.906246	0.906246	0.903758	0.890257	0.845358	0.85385
	0.430657	0.276125	0.528869	0.374678	0.404193	0.412625	0.0757724	0.0757724	0.186093	0.0936717	-0.0546971	-0.0508593
	0.56096	0.564484	0.692244	0.588121	0.454326	0.500049	0.380194	0.380194	0.381643	0.744412	0.351577	0.325701
	0.600675	0.542015	0.522515	0.490836	0.452303	0.532879	0.598506	0.598506	0.480773	0.397062	0.3774	0.455004
	0.581637	0.539626	0.543011	0.531678	0.437167	0.505397	0.470751	0.470751	0.362378	0.383821	0.258676	0.279091
	0.783397	0.753601	0.802399	0.751363	0.724212	0.767556	0.710522	0.710522	0.715602	0.789675	0.656471	0.706451
	0.861945	0.859592	0.846534	0.857087	0.787698	0.814381	0.753037	0.753037	0.743363	0.776253	0.667772	0.598575
	0.783111	0.754552	0.741104	0.83887	0.680619	0.588115	0.7841	0.7841	0.874153	0.903006	0.72518	0.626574
	0.857861	0.748861	0.867714	0.760074	0.687873	0.489753	0.762956	0.762956	0.90234	0.882171	0.580938	0.409544
	0.887767	0.853548	0.879137	0.956197	0.928073	0.797724	0.833459	0.833459	0.931037	0.936897	0.906791	0.861683
	0.757467	0.775766	0.738691	0.564054	0.752116	0.82088	0.636954	0.636954	0.667033	0.623335	0.566147	0.615322
	0.890332	0.890901	0.890411	0.911209	0.914626	0.872207	0.838859	0.838859	0.885146	0.864801	0.873491	0.834576
	0.688524	0.664179	0.836063	0.867552	0.774013	0.80907	0.705841	0.705841	0.827547	0.828461	0.722944	0.803422
	0.686347	0.787237	0.835152	0.666335	0.783582	0.848347	0.755978	0.755978	0.88135	0.836118	0.70712	0.805993
	0.808938	0.79891	0.790804	0.809746	0.674481	0.794843	0.687824	0.687824	0.695083	0.669987	0.555797	0.551155
	0.718897	0.682453	0.731585	0.684559	0.637852	0.690877	0.669521	0.669521	0.669247	0.610433	0.668017	0.685387
	0.797284	0.822646	0.846362	0.88446	0.812957	0.848148	0.87807	0.87807	0.894027	0.905951	0.821388	0.852052
	0.879022	0.894394	0.910969	0.905384	0.844969	0.873956	0.903424	0.903424	0.90671	0.893623	0.867495	0.864995
	0.754175	0.826695	0.867841	0.755618	0.720687	0.764564	0.751975	0.751975	0.776375	0.686566	0.623091	0.562648
	0.704248	0.66983	0.63659	0.594522	0.536381	0.647213	0.695583	0.695583	0.604927	0.52381	0.498773	0.630284
	0.683623	0.64406	0.729801	0.811645	0.586146	0.686163	0.708159	0.708159	0.575569	0.70759	0.572784	0.583343
	0.609408	0.601208	0.652184	0.597351	0.553381	0.638052	0.638583	0.638583	0.545571	0.529341	0.526531	0.423668
	0.762765	0.714497	0.837806	0.77184	0.724909	0.729089	0.710792	0.710792	0.840914	0.833028	0.684017	0.681111
	0.916636	0.895896	0.939485	0.835824	0.820635	0.714781	0.902898	0.902898	0.979347	0.967364	0.880446	0.838393
	0.74933	0.770553	0.791852	0.626892	0.714404	0.791861	0.725354	0.725354	0.70493	0.698319	0.642275	0.576769
	0.819862	0.820358	0.837895	0.611692	0.849109	0.809496	0.664904	0.664904	0.739056	0.6632	0.669167	0.672287
	0.83922	0.853401	0.894786	0.786571	0.831084	0.871417	0.851502	0.851502	0.900383	0.813251	0.827448	0.852231
	0.511836	0.476345	0.645693	0.403285	0.529566	0.454338	0.233652	0.233652	0.361579	0.352653	0.225584	0.0853317
	0.803459	0.851517	0.883149	0.874551	0.888531	0.916184	0.864618	0.864618	0.906758	0.901329	0.873528	0.858379
	0.739718	0.794847	0.79462	0.833595	0.748661	0.674581	0.877311	0.877311	0.893581	0.906688	0.859775	0.822983
	0.43951	0.385341	0.659703	0.321339	0.450445	0.656876	0.2898	0.2898	0.542405	0.428572	0.254542	0.407534
	0.474181	0.518344	0.766875	0.683485	0.505302	0.597046	0.505127	0.505127	0.696689	0.528231	0.541786	0.551215
	0.835216	0.851769	0.90721	0.879213	0.904823	0.911969	0.814446	0.814446	0.793486	0.801361	0.697165	0.659907
	0.805899	0.788465	0.813809	0.791093	0.77704	0.807629	0.784441	0.784441	0.758336	0.743463	0.73978	0.756817
	0.892021	0.878228	0.895053	0.816388	0.830654	0.872024	0.782742	0.782742	0.741375	0.76974	0.709187	0.659021
	0.658238	0.635322	0.616773	0.579288	0.55698	0.602554	0.517958	0.517958	0.462936	0.544679	0.410789	0.422153
	0.640425	0.596361	0.561253	0.523688	0.475127	0.562522	0.62382	0.62382	0.554052	0.461511	0.468803	0.55208
	0.583685	0.579408	0.819568	0.645765	0.403496	0.453659	0.434334	0.434334	0.550557	0.865474	0.299132	0.27203
	0.66927	0.675129	0.689096	0.620486	0.603972	0.694179	0.72587	0.72587	0.612466	0.593023	0.562805	0.482447
	0.843659	0.808207	0.865644	0.828138	0.781165	0.855733	0.730779	0.730779	0.762059	0.777799	0.839979	0.850019
	0.936711	0.946607	0.922952	0.946655	0.954199	0.969966	0.933595	0.933595	0.925455	0.898136	0.914619	0.921734
	0.685839	0.670069	0.765427	0.742649	0.754505	0.645185	0.77874	0.77874	0.819856	0.749276	0.790705	0.736431
	0.598129	0.55785	0.726673	0.689084	0.540142	0.550859	0.502531	0.502531	0.542526	0.872961	0.366428	0.268612
	0.920113	0.922434	0.929057	0.909828	0.875576	0.913975	0.925178	0.925178	0.896701	0.892231	0.855218	0.865637
	0.887934	0.848559	0.812628	0.771425	0.781223	0.809663	0.60541	0.60541	0.48074	0.674714	0.461275	0.492823
	0.608199	0.542418	0.519407	0.483092	0.43714	0.530812	0.594477	0.594477	0.470672	0.374369	0.370029	0.451855
	0.435072	0.394125	0.586594	0.336525	0.416192	0.350962	0.416227	0.416227	0.38319	0.326262	0.258251	0.17974
	0.778058	0.822577	0.831269	0.830218	0.834677	0.841191	0.788429	0.788429	0.587814	0.538048	0.625963	0.442204
	0.543207	0.528076	0.666357	0.703376	0.540946	0.616156	0.367994	0.367994	0.390645	0.636176	0.32754	0.382099
	0.631159	0.724913	0.69068	0.396949	0.595812	0.432332	0.730041	0.730041	0.670933	0.417204	-0.290541	-0.260512
	0.477597	0.440148	0.600998	0.584197	0.518575	0.581708	0.317277	0.317277	0.276761	0.379852	0.258383	0.269444
	0.515867	0.37851	0.618127	0.40705	0.420166	0.311392	0.19274	0.19274	0.294349	0.291668	0.173322	0.0273436
	0.716906	0.764951	0.831913	0.804259	0.689575	0.804039	0.87197	0.87197	0.813905	0.796489	0.744707	0.833205
	0.706919	0.748956	0.853266	0.826175	0.785126	0.796243	0.774393	0.774393	0.849126	0.89706	0.557587	0.577985
	0.875349	0.889768	0.869892	0.861912	0.827826	0.871868	0.854726	0.854726	0.847413	0.875685	0.816038	0.86464
	0.869203	0.87009	0.802917	0.826245	0.813608	0.769251	0.784401	0.784401	0.776685	0.6982	0.620745	0.586658
	0.401797	0.461664	0.426184	0.47038	0.376476	0.50035	0.589665	0.589665	0.417172	0.374124	0.390616	0.44033
	0.528564	0.50171	0.512268	0.531809	0.445273	0.479394	0.476128	0.476128	0.461426	0.394407	0.394667	0.388872
	0.387679	0.369509	0.519291	0.257179	0.436823	0.351331	0.49471	0.49471	0.744471	0.702502	0.439058	0.367973
	0.804445	0.803955	0.818014	0.824513	0.788589	0.832577	0.766357	0.766357	0.759149	0.774767	0.680027	0.630826
	0.709423	0.733329	0.811444	0.694377	0.847942	0.726155	0.755371	0.755371	0.85084	0.849996	0.846914	0.796676
	0.739241	0.753119	0.757061	0.778094	0.713785	0.750195	0.748277	0.748277	0.795676	0.694792	0.748204	0.78548
	0.818472	0.771953	0.876327	0.831599	0.842613	0.814658	0.738407	0.738407	0.881475	0.88182	0.702281	0.69436
	0.595264	0.602055	0.502491	0.619053	0.375398	0.331777	0.710997	0.710997	0.737353	0.752772	0.762076	0.778259
	0.972556	0.977935	0.953494	0.966411	0.961498	0.854378	0.960148	0.960148	0.95805	0.952048	0.953211	0.920081
	0.927551	0.929295	0.932203	0.941445	0.900639	0.921153	0.85703	0.85703	0.894658	0.870456	0.807839	0.79658
	0.393904	0.301575	0.531989	0.307901	0.26468	0.271687	0.122474	0.122474	0.147266	0.192682	0.031484	0.0101977
	0.608529	0.573193	0.640431	0.528481	0.559188	0.479285	0.540094	0.540094	0.699897	0.629983	0.616992	0.668071
	0.425847	0.472602	0.437278	0.42507	0.382256	0.503665	0.5772	0.5772	0.394509	0.357239	0.356769	0.407248
	0.768006	0.72826	0.708852	0.665943	0.654287	0.717744	0.612856	0.612856	0.55657	0.625761	0.468168	0.459455
	0.397676	0.422402	0.602453	0.422573	0.468635	0.493962	0.60669	0.60669	0.777881	0.590547	0.724437	0.750746
	0.73573	0.753281	0.823502	0.723193	0.871126	0.77738	0.759245	0.759245	0.850343	0.867284	0.861446	0.813293
	0.667523	0.641431	0.63455	0.580122	0.555841	0.624892	0.67848	0.67848	0.60578	0.526879	0.53203	0.604651
	0.721842	0.735431	0.635039	0.424518	0.750859	0.662085	0.669921	0.669921	0.497032	0.579166	0.565396	0.483416
	0.84372	0.846854	0.801725	0.798553	0.696211	0.753715	0.843507	0.843507	0.868399	0.836312	0.831543	0.843689
	0.701462	0.702666	0.879592	0.829145	0.776183	0.7571	0.705878	0.705878	0.844963	0.832496	0.685428	0.658282
	0.208771	0.261552	0.520784	-0.0175046	0.372822	0.454173	0.308522	0.308522	0.501389	-0.0321663	0.529889	0.555578
	0.198342	-0.00869853	0.41614	0.36651	0.238643	0.236222	-0.0355068	-0.0355068	0.0937868	0.222293	-3.15e-05	-0.0631632
	0.809698	0.848984	0.870339	0.830468	0.809283	0.841904	0.861628	0.861628	0.870761	0.862735	0.796776	0.811019
	0.380557	0.394288	0.422169	0.407553	0.351261	0.379127	0.473843	0.473843	0.35134	0.243205	0.350386	0.384837
	0.928278	0.931224	0.9405	0.908434	0.880779	0.923298	0.937929	0.937929	0.902172	0.891207	0.853814	0.871725
	0.583795	0.578712	0.606914	0.584115	0.504553	0.588907	0.654454	0.654454	0.634839	0.640172	0.546359	0.644394
	0.645361	0.584053	0.573603	0.546605	0.498272	0.572036	0.621324	0.621324	0.539836	0.470735	0.460316	0.510194
	0.869645	0.866594	0.894764	0.826928	0.846267	0.65391	0.854009	0.854009	0.91137	0.911671	0.899127	0.890318
	0.89332	0.819068	0.867316	0.771578	0.906308	0.909369	0.739587	0.739587	0.772309	0.673301	0.732915	0.763619
	0.716821	0.666007	0.664194	0.650263	0.574068	0.646919	0.730217	0.730217	0.635125	0.545547	0.56822	0.615196
	0.505158	0.447777	0.662149	0.423887	0.415558	0.420111	0.229461	0.229461	0.260916	0.261418	0.152092	0.119784
	0.672916	0.558492	0.746259	0.618475	0.532463	0.594633	0.613386	0.613386	0.628956	0.736185	0.471045	0.446624
	0.72091	0.671144	0.815143	0.792693	0.75069	0.758417	0.66055	0.66055	0.802765	0.809828	0.637252	0.626148
	0.6013	0.46632	0.624709	0.621886	0.497144	0.523787	0.432197	0.432197	0.460933	0.477633	0.511703	0.492937
	0.425816	0.303004	0.596242	0.380732	0.4164	0.360683	0.1335	0.1335	0.207234	0.306295	0.158721	0.0880688
	0.67869	0.695798	0.667608	0.61577	0.638781	0.72153	0.776894	0.776894	0.657502	0.622107	0.634206	0.555025
	0.652088	0.701839	0.624323	0.684025	0.611544	0.688754	0.581693	0.581693	0.595282	0.646218	0.67681	0.780185
	0.308767	0.358845	0.338627	0.335039	0.303536	0.408414	0.488084	0.488084	0.350831	0.230586	0.317435	0.436168
	0.637541	0.6061	0.735122	0.781814	0.421933	0.382438	0.540785	0.540785	0.53436	0.941712	0.303051	0.264529
	0.969778	0.914625	0.856378	0.946761	0.945509	0.893621	0.850123	0.850123	0.919151	0.923124	0.898158	0.852607
	0.916541	0.919765	0.933901	0.889806	0.86664	0.902041	0.897221	0.897221	0.895769	0.882483	0.836931	0.847588
	0.831462	0.850263	0.801942	0.752619	0.778969	0.750543	0.82636	0.82636	0.766399	0.74173	0.588147	0.621248
	0.945325	0.910562	0.962597	0.948839	0.915768	0.914216	0.889252	0.889252	0.936092	0.933128	0.859302	0.791074
	0.562947	0.627704	0.703347	0.726055	0.513202	0.664397	0.803686	0.803686	0.812434	0.740676	0.588573	0.774995
	0.586804	0.471145	0.689496	0.647665	0.514892	0.51915	0.389814	0.389814	0.556757	0.644268	0.441274	0.42239
	0.882268	0.872863	0.911359	0.874069	0.82676	0.839673	0.886108	0.886108	0.89433	0.871004	0.804452	0.843213
	0.732341	0.746345	0.906054	0.544908	0.76225	0.833707	0.765271	0.765271	0.827115	0.706413	0.675003	0.749587
	0.664052	0.645508	0.626822	0.504036	0.552316	0.647106	0.647727	0.647727	0.490987	0.468772	0.486306	0.474307
	0.755458	0.890607	0.915456	-0.00388929	0.766506	0.653327	0.908826	0.908826	0.827445	-0.218015	-0.479699	-0.464644
	0.902953	0.899542	0.971474	0.821873	0.889058	0.781081	0.903733	0.903733	0.964394	0.935696	0.948158	0.946006
	0.629198	0.702217	0.853117	0.75647	0.672085	0.673827	0.764117	0.764117	0.872939	0.807415	0.660535	0.632065
	0.961129	0.939692	0.979587	0.954897	0.934282	0.846506	0.933784	0.933784	0.971785	0.967691	0.941882	0.917127
	0.596812	0.620015	0.682001	0.50956	0.584769	0.633471	0.515554	0.515554	0.643997	0.563562	0.606579	0.506552
	0.514707	0.576793	0.66416	0.605337	0.392264	0.561349	0.829846	0.829846	0.517145	0.352671	0.652047	0.713521
	0.87288	0.846016	0.819127	0.746752	0.770598	0.842798	0.767593	0.767593	0.697702	0.704326	0.664949	0.709298
	0.958636	0.972297	0.938455	0.970349	0.962945	0.908742	0.918882	0.918882	0.92932	0.911979	0.904659	0.859262
	0.812549	0.810439	0.796379	0.784983	0.6955	0.782345	0.73405	0.73405	0.74831	0.697222	0.623703	0.662734
	0.790097	0.80673	0.786139	0.758515	0.806575	0.843772	0.781005	0.781005	0.76005	0.782976	0.707766	0.609492
	0.620825	0.572602	0.759122	0.695433	0.59874	0.673607	0.612735	0.612735	0.722373	0.642978	0.577351	0.608525
	0.701537	0.731147	0.880955	0.810267	0.648691	0.698147	0.671542	0.671542	0.59995	0.634908	0.362845	0.445022
	0.540658	0.379143	0.63494	0.483272	0.47356	0.478152	0.195373	0.195373	0.30903	0.408575	0.207406	0.0470977
	0.669917	0.657948	0.687703	0.862528	0.775439	0.594666	0.712704	0.712704	0.852484	0.782199	0.502502	0.490597
	0.387704	0.443733	0.386233	0.441617	0.324497	0.456282	0.552336	0.552336	0.376085	0.322125	0.338326	0.394537
	0.928405	0.932347	0.9322	0.900657	0.894777	0.922972	0.942419	0.942419	0.907237	0.901271	0.870867	0.879411
	0.70792	0.704993	0.630946	0.580347	0.620454	0.654269	0.769116	0.769116	0.819614	0.761671	0.738724	0.79075
	0.722579	0.607199	0.570214	0.487013	0.54123	0.521487	0.583901	0.583901	0.744125	0.533148	0.667275	0.50896
	0.599208	0.464321	0.689464	0.48197	0.547026	0.459011	0.52509	0.52509	0.857296	0.87061	0.473086	0.102832
	0.875723	0.846078	0.817928	0.765699	0.787701	0.821208	0.602134	0.602134	0.505489	0.697815	0.487904	0.529631
	0.365241	0.38342	0.465383	0.425495	0.370887	0.392019	0.38425	0.38425	0.373383	0.32049	0.207906	0.169069
	0.899397	0.903023	0.892959	0.86448	0.806319	0.914336	0.865715	0.865715	0.814796	0.817745	0.731042	0.794743
	0.97675	0.968667	0.940381	0.963575	0.965966	0.861298	0.915386	0.915386	0.910436	0.907068	0.917062	0.919978
	0.582816	0.505433	0.738641	0.587586	0.541916	0.591965	0.493402	0.493402	0.633868	0.472584	0.540027	0.549304
	0.437463	0.411616	0.622128	0.364855	0.487059	0.443461	0.476472	0.476472	0.656744	0.258957	0.456653	0.459088
	0.522998	0.423346	0.655976	0.482814	0.440545	0.424469	0.237045	0.237045	0.267685	0.413041	0.177237	0.127875
	0.552482	0.624581	0.774954	0.616736	0.523498	0.551357	0.685304	0.685304	0.759682	0.68775	0.477425	0.502892
	0.728458	0.703212	0.694811	0.51979	0.626689	0.682828	0.639597	0.639597	0.685124	0.646132	0.686491	0.670214
	0.713093	0.738526	0.968709	0.894214	0.83162	0.904161	0.771666	0.771666	0.905213	0.827921	0.671829	0.792368
	0.770455	0.792374	0.809926	0.840286	0.778425	0.826983	0.749291	0.749291	0.743232	0.756168	0.671466	0.60655
	0.33029	0.383025	0.530205	0.491512	0.428497	0.481424	0.322578	0.322578	0.263977	0.334081	0.270517	0.242484
	0.636187	0.580526	0.776619	0.68996	0.588223	0.678023	0.589202	0.589202	0.716396	0.634458	0.539508	0.564224
	0.571314	0.511022	0.505882	0.472024	0.431906	0.499605	0.571282	0.571282	0.452158	0.349902	0.371478	0.433337
	0.942169	0.933927	0.924719	0.953696	0.93844	0.951646	0.925566	0.925566	0.915382	0.920154	0.915029	0.902109
	0.566451	0.624363	0.829036	0.680283	0.565503	0.599106	0.704807	0.704807	0.810812	0.771348	0.499632	0.511473
	0.726088	0.648814	0.712899	0.701222	0.717991	0.598507	0.648648	0.648648	0.611166	0.65488	0.507324	0.459396
	0.636936	0.513375	0.751099	0.550173	0.571509	0.563809	0.300741	0.300741	0.341053	0.44694	0.257866	0.193513
	0.366745	0.350139	0.668926	0.32581	0.414732	0.651248	0.238198	0.238198	0.49385	0.374218	0.212745	0.380906
	0.57324	0.57823	0.618666	0.577075	0.524497	0.607437	0.630667	0.630667	0.531499	0.498811	0.533806	0.444954
	0.623341	0.588702	0.839766	0.655064	0.676139	0.645648	0.412104	0.412104	0.444234	0.601419	0.421827	0.412018
	0.917633	0.918914	0.936706	0.904392	0.880881	0.906196	0.934466	0.934466	0.904685	0.886652	0.84488	0.858093
	0.373059	0.377576	0.475438	0.552946	0.445194	0.473516	0.221671	0.221671	0.113049	0.371773	0.253805	0.214292
	0.912879	0.9294	0.940917	0.908437	0.888056	0.854793	0.917911	0.917911	0.907564	0.92482	0.89544	0.886502
	0.903236	0.888122	0.93183	0.896469	0.923179	0.934015	0.879769	0.879769	0.920269	0.922637	0.857792	0.833256
	0.905475	0.8856	0.940386	0.901116	0.912023	0.813345	0.906211	0.906211	0.943647	0.939137	0.908964	0.878512
	0.592023	0.558995	0.67784	0.564177	0.615828	0.61912	0.613102	0.613102	0.705835	0.629245	0.602778	0.613129
	0.618007	0.536515	0.777511	0.593383	0.583042	0.53059	0.313771	0.313771	0.347797	0.466811	0.265631	0.204824
	0.919033	0.917919	0.913932	0.88796	0.868611	0.909117	0.861601	0.861601	0.851879	0.879381	0.824871	0.830266
	0.691778	0.679574	0.696401	0.658374	0.685676	0.711269	0.696326	0.696326	0.738926	0.772411	0.59898	0.559238
	0.721278	0.501348	0.909458	0.628135	0.563303	0.59344	0.190746	0.190746	0.919979	0.171171	0.0871635	0.0519373
	0.828065	0.869247	0.908263	0.889512	0.80183	0.887345	0.914307	0.914307	0.861917	0.856858	0.821244	0.827095
	0.809505	0.793432	0.836164	0.806867	0.788846	0.817953	0.796955	0.796955	0.766166	0.735387	0.730278	0.745619
	0.0998299	0.14038	0.126645	0.133359	0.107433	0.0802614	0.150379	0.150379	0.161916	0.100257	0.00644957	-0.0120923
	0.38058	0.415209	0.482267	0.795681	0.514627	0.583349	0.400824	0.400824	0.238161	0.599115	0.265814	0.263155
	0.622553	0.569466	0.793099	0.711373	0.590067	0.697594	0.573184	0.573184	0.725644	0.654617	0.533746	0.572441
	0.596228	0.485197	0.742135	0.525819	0.552011	0.519311	0.274238	0.274238	0.323604	0.425	0.235266	0.172441
	0.917636	0.919635	0.913636	0.904389	0.874678	0.904509	0.862876	0.862876	0.852878	0.882568	0.848661	0.83537
	0.73082	0.776359	0.878776	0.808055	0.640228	0.777545	0.893174	0.893174	0.938276	0.833089	0.766924	0.78564
	0.493264	0.477796	0.526582	0.409698	0.438722	0.364086	0.606445	0.606445	0.700175	0.542796	0.689034	0.701357
	0.611079	0.425868	0.921272	0.52999	0.466744	0.506263	0.148448	0.148448	0.91907	0.130355	0.0434849	0.00682663
	0.349099	0.404722	0.485613	0.485391	0.427662	0.373408	0.680062	0.680062	0.772748	0.632642	0.789231	0.785185
	0.799232	0.796446	0.820489	0.779272	0.70246	0.75802	0.694497	0.694497	0.716342	0.69142	0.594867	0.613176
	0.401218	0.418642	0.582188	0.643768	0.436494	0.536245	0.389078	0.389078	0.206926	0.471362	0.286811	0.235693
	0.745297	0.732638	0.766096	0.679701	0.681356	0.748626	0.768209	0.768209	0.845858	0.777972	0.734663	0.817203
	0.715434	0.682673	0.663197	0.618336	0.55598	0.637065	0.716178	0.716178	0.630569	0.550192	0.542771	0.63963
	0.920405	0.923734	0.905337	0.949327	0.957405	0.908338	0.887509	0.887509	0.887781	0.877099	0.907	0.892298

## Sheet: Supplementary Data 5
Supplementary Data 5: PDB structures list used to generate ground truth using BAlaS
Peptide_seq	Allele	PDB	Peptide_length	Resolution
GRFAAAIAK	B2709	1k5n	9	1.09
GLCTLVAML	A0201	3mre	9	1.1
QATQEVKNW	B5301	7r7w	9	1.17
RPQVPLRPM	B4201	4u1m	9	1.18
RRRWHRWRL	B2709	3czf	9	1.2
GRLNAPIKV	B2705	6y26	9	1.2
FEDLRVLSF	B1801	6mt3	9	1.21
GRLNQPIKV	B2705	6y2a	9	1.25
GRLNEPIKV	B2709	6y29	9	1.28
VLHDDLLEA	A0201	3d25	9	1.3
FEDLRVLSF	B3701	6mt6	9	1.31
LLLDRLNQL	A0201	7kgq	9	1.34
ISPRTLDAW	B5703	2bvp	9	1.35
ATIGTAMYK	A1101	6joz	9	1.35
GRLNQPIKV	B2709	6y2b	9	1.37
TPQDLNTML	B4201	4u1j	9	1.38
GRLNAPIKV	B2709	6y27	9	1.38
NLVPMVHTV	A0201	3mrb	9	1.4
GMSRIGMEV	A0201	7kgp	9	1.4
GILGFVFTL	A0201	1oga	9	1.4
ELKRKMIYM	B0801	4qrs	9	1.4
RRRWHRWRL	B2705	2a83	9	1.4
ELRARQECY	B1502	6vb2	9	1.41
LRNQSVFNF	B2705	6pyj	9	1.44
RRKWRRWHL	B2705	5ib2	9	1.44
IPFAMQMAY	B3501	7m8u	9	1.45
KTFPPTEPK	A1101	1x7q	9	1.45
NSASFSTFK	A1101	7m8t	9	1.5
AIFQSSMTK	A3001	6j1w	9	1.5
KLVVVAVGV	A0201	6o4z	9	1.5
YFSPIRVTF	A2402	7jyv	9	1.51
LRNQSVFNF	B2703	6pz5	9	1.53
YLEPAPVTA	A0201	5eu5	9	1.54
FEDLRVSSF	B3701	6mt4	9	1.55
RRRWRRLTV	B2705	1uxs	9	1.55
SLYNTIATL	A0201	5nmh	9	1.55
FEDLRLLSF	B3701	6mt5	9	1.55
KLVVGAVGV	A0201	6o4y	9	1.58
TPQDLNTML	B0702	4u1h	9	1.59
SLYNTVATL	A0201	2v2w	9	1.6
EEFGRAFSF	B4402	1m6o	9	1.6
RRKWRRWHL	B2704	5def	9	1.6
NLVPMVATV	A0201	3gso	9	1.6
LLYGFVNYI	A0201	3pwn	9	1.6
SLFNTVATL	A0201	2v2x	9	1.6
EEYLKAWTF	B4402	3kpm	9	1.6
QASQEVKNW	B5301	7r7v	9	1.6
QATQEVKNW	B5701	7r7y	9	1.6
LSSPVTKSF	B5703	6v2q	9	1.6
RPPIFIRRL	B0702	5wmo	9	1.62
KVAEIVHFL	A0201	3v5h	9	1.63
LSSPVTKSW	B5801	5vwh	9	1.65
SLLMWITQL	A0201	3kla	9	1.65
SLFNTIAVL	A0201	5nmk	9	1.66
YLQPRTFLL	A0201	7p3d	9	1.67
QYNPIRTTF	A2402	7mja	9	1.69
SLLMWITQV	A0201	2bnq	9	1.7
ALGIGILTV	A0201	2gtz	9	1.7
RPMTFKGAL	B0702	5eo0	9	1.7
EEFGRAASF	B4402	3l3i	9	1.7
LLFGKPVYV	A0201	2git	9	1.7
LLYGFVNYV	A0201	3pwj	9	1.7
NLVPMGATV	A0201	3mrd	9	1.7
EEFGRAFSF	B4403	1n2r	9	1.7
AQDIYRASY	B1501	5txs	9	1.7
EEFGRAFSF	B4405	1syv	9	1.7
RRRWRRLTV	B2709	1uxw	9	1.71
LLWNGPMAV	A0201	5n6b	9	1.71
TYIKWPWWV	A2402	7ejm	9	1.71
RRRWRRLTL	B2709	3d18	9	1.74
ARTELYRSL	C0602	5w6a	9	1.74
ELRAREEAY	B1502	6vb1	9	1.75
LLLPRLPPL	A0201	7mj9	9	1.75
KPIVVLHGY	B3501	2cik	9	1.75
FPRPWLHGL	B8101	4u1s	9	1.76
ILAKFLHRL	A0201	4i4w	9	1.77
ILGKFLHRL	A0201	5meo	9	1.77
RPQVPLRPM	B4202	4u1n	9	1.77
ILGPPGSVY	B1501	1xr9	9	1.79
ILNAMIVKI	A0201	6opd	9	1.79
LPFDKSTIM	B3501	3lkp	9	1.8
ALWGFVPVL	A0201	1i7u	9	1.8
LSSPVTKSF	B5701	3vh8	9	1.8
GLLGSPVRA	A0201	3fqt	9	1.8
REFSKEPEL	B4002	5iek	9	1.8
EADPTGHSY	A0101	3bo8	9	1.8
LTVQVARVW	B5703	5vwd	9	1.8
HLASSGHSL	B1502	6uzm	9	1.8
EEAGRAFSF	B4402	3l3d	9	1.8
IMDQVPFSV	A0201	1tvh	9	1.8
LPFDRTTIM	B3501	3lko	9	1.8
SVYDFFVWL	A6802	4hx1	9	1.8
ITDQVPFSV	A0201	1tvb	9	1.8
LTVQVARVW	B5701	5vue	9	1.8
NLVPTVATV	A0201	3gsu	9	1.8
SHVAVENAL	B3901	4o2c	9	1.8
LPFDKTTIM	B3501	3lkq	9	1.8
NLVPMCATV	A0201	3mrc	9	1.8
LLFGYPVYV	A0201	1duz	9	1.8
IRAAPPPLF	B2709	3bp7	9	1.8
RRFRSPIRR	B2705	7cir	9	1.81
NLVPMVAAV	A0201	3gsw	9	1.81
SPIVPSFDM	B0702	5wmn	9	1.82
RRKWRRWHL	B2706	5deg	9	1.83
EEYLKAWTF	B4405	3kpq	9	1.84
IRAAPPPLF	B2705	3bp4	9	1.85
RPMTYKGAL	B0702	5eo1	9	1.85
GLKEGIPAL	A0201	5enw	9	1.85
GLLPELPAV	A0201	5fa3	9	1.86
VQQESSFVM	B1501	3c9n	9	1.87
ILAKFLHEL	A0201	5mer	9	1.88
MLWGYLQYV	A0201	3h7b	9	1.88
QYIKWPWYI	A2402	7ejl	9	1.89
YMFPNAPYL	A0201	3myj	9	1.89
CLGGLLTMV	A0201	3rew	9	1.9
VLRDDLLEA	A0201	3ft4	9	1.9
NLVPQVATV	A0201	3gsv	9	1.9
LPFEKSTVM	B3501	3lks	9	1.9
RQASLSISV	A0201	4nny	9	1.9
LALLTGVRW	B5701	6d2t	9	1.9
IPRRNVATL	B0702	7lfz	9	1.9
LTVQVARVY	B5701	5vuf	9	1.9
HLASSGHSY	B1501	6uzs	9	1.9
ILNAMITKI	A0201	6pte	9	1.9
AVGSYVYSV	A0201	7u21	9	1.9
GILEFVFTL	A0201	5hhp	9	1.9
IPLTEEAEL	B3501	6bj3	9	1.9
ALYNTAAAL	A0201	1t1z	9	1.9
ELRAREESY	B1502	6vb0	9	1.9
EEYLQAFTY	B4405	3kpp	9	1.9
NLVPAVATV	A0201	3mr9	9	1.93
SRRWRRWNR	B2705	3lv3	9	1.94
NLVPVVATV	A0201	3gsr	9	1.95
LLLPLLPPL	A0201	7mj6	9	1.95
ALHGGWTTK	A0301	7l1c	9	1.96
EEYLQAFTY	B4402	3kpl	9	1.96
YLEPGPVTA	A0201	5eu3	9	1.97
SPKLHFYYL	B0702	7lgt	9	1.97
GADGVGKSL	C0501	7su9	9	1.99
KVAELVHFL	A0201	3v5d	9	2
LSSPVTKSW	B5703	5vvp	9	2
AIFQSSMTK	A0301	3rl1	9	2
CTELKLNDY	A0101	4nqx	9	2
TVAASGHSY	B1501	6vb3	9	2
SLYNVVATL	A0201	1t1y	9	2
LTVQVARVW	B5801	5vwj	9	2
RMFPNAPYL	A0201	3hpj	9	2
LSSPVTKSW	B5701	5vud	9	2
LPFERATVM	B3501	3lkr	9	2
YLQLRTFLL	A0201	7p3e	9	2
EEYLQAFTY	B4403	3kpn	9	2
ALWGFFPVL	A0201	1lp9	9	2
LPFERATIM	B3501	3lkn	9	2
YLEPGPVTV	A0201	5eu6	9	2.02
GILGLVFTL	A0201	5hhn	9	2.03
RPQVPLRPM	B8101	4u1l	9	2.06
HLASSGHSL	B1501	6uzp	9	2.08
RPQVPLRPM	B0702	4u1k	9	2.09
GIWGFVFTL	A0201	5hhq	9	2.1
TVRASGHSY	B1502	6vb7	9	2.1
GRFAAAIAK	B2705	1jge	9	2.1
SRYWAIRTR	B2705	2bst	9	2.1
QASQEVKNW	B5701	7r7x	9	2.1
ILKEPVHGV	A0201	2x4u	9	2.1
RRLPIFSRL	B2709	1w0w	9	2.1
EEFGAAFSF	B4402	3l3g	9	2.1
NLVPMVAVV	A0201	3gsx	9	2.1
LLWNGPMQV	A0201	6ssa	9	2.11
MYVKWPWYV	A2402	7ejn	9	2.11
NLVPSVATV	A0201	3gsq	9	2.12
YLAPGPVTA	A0201	5eu4	9	2.12
QASQDVKNW	B5801	5ind	9	2.13
ILNAMIAKI	A0201	6ptb	9	2.15
TYQWVLKNL	A2402	6xqa	9	2.16
FAPGFFPYL	A0201	1i7r	9	2.2
RRKWRRWHL	B2709	1of2	9	2.2
VVRPSVASK	A0301	7mle	9	2.2
SLYLTVATL	A0201	1t1x	9	2.2
KMDFLDMQL	A0201	3bhb	9	2.2
GLMWLSYFV	A0201	3i6g	9	2.2
LPPVVAKEI	B5101	1e27	9	2.2
TTAPSLSGK	A0301	6o9b	9	2.2
FLWGPRALV	A0201	1qew	9	2.2
YLKEPVHGV	A0201	1i1y	9	2.2
SLANTVATL	A0201	1s8d	9	2.2
LLWNGPIAV	A0201	6ss8	9	2.24
TPQDLNTML	B8101	7dzm	9	2.25
KQWLVWLFL	A0206	6ujo	9	2.25
ILAKFLHTL	A0201	5meq	9	2.27
RRLPIFSRL	B2705	1w0v	9	2.27
LLFGFPVYV	A0201	3qfj	9	2.29
KLTPLCVTL	A0201	2x4o	9	2.3
SLSKILDTV	A0201	6r2l	9	2.3
LEKARGSTY	B1501	1xr8	9	2.3
KLWAQCVQL	A0201	7lg3	9	2.3
RLQSLQTYV	A0201	7n1e	9	2.3
EEYLKAWTF	B4403	3kpo	9	2.3
GLCPLVAML	A0201	3mrf	9	2.3
RTFSPTYGL	A0201	6ewo	9	2.3
SPRWYFYYL	B0702	7lg0	9	2.3
KVAELVWFL	A0201	3v5k	9	2.31
SAEPVPLQL	C0501	5vgd	9	2.32
TVAASGHSY	B1502	6vb4	9	2.33
HLASSGHSY	B1502	6uzo	9	2.35
CTELKLSDY	A0101	4nqv	9	2.39
AIFQSSMTK	A6801	4hwz	9	2.4
EEAGAAFSF	B4402	3l3j	9	2.4
AIFQSSMTK	A1101	6id4	9	2.4
TVRASGHSY	B1501	6uzq	9	2.4
ESDPIVAQY	A0101	5bs0	9	2.4
EEPTVIKKY	B4403	1sys	9	2.4
ALWEIQQVV	A0201	7lg2	9	2.4
CINGVVWTV	A0201	3mrl	9	2.41
TTAPFLSGK	A0301	6o9c	9	2.45
LPPLDITPY	B3501	1a9e	9	2.5
QASQEVKNW	B5801	5im7	9	2.5
LLWAGPMAV	A0201	6ss7	9	2.5
MLIYSMWGK	A1101	4n8v	9	2.5
FLRGRAYGL	B0801	1mi5	9	2.5
RYRPGTVAL	C0702	6pag	9	2.5
SLLMWITQA	A0201	1s9x	9	2.5
LNPSVAATL	C0102	7duu	9	2.51
YLSPIASPL	A0201	5f9j	9	2.51
AMDSNTLEL	A0201	2x4s	9	2.55
KLIETYFSK	A0301	2xpg	9	2.6
EEFGAAASF	B4402	3l3k	9	2.6
TLTSCNTSV	A0201	1hhg	9	2.6
EVDPIGHLY	A0101	5brz	9	2.62
LLGWVFAQV	A0201	6z9w	9	2.7
QYDDAVYKL	C0401	1qqd	9	2.7
LLWNGPMHV	A0201	6ss9	9	2.7
ILGKFLHWL	A0201	5mep	9	2.71
ILAKFLHWL	A0201	4mnq	9	2.74
ARFNDLRFV	C0602	5w69	9	2.8
ALWGVFPVL	A0201	1i7t	9	2.8
LLFGYPVAV	A0201	1qsf	9	2.8
LLFGYPRYV	A0201	1qse	9	2.8
FLKEPVHGV	A0201	1i1f	9	2.8
LLFGYAVYV	A0201	1qrn	9	2.8
KIADYNYKL	A0201	7eu2	9	2.8
VYGFVRACL	A2402	2bck	9	2.8
ILDQVPFSV	A0201	6vmc	9	2.85
QATQEVKNW	B5801	5inc	9	2.88
NYNYLYRLF	A2402	7f4w	9	2.9
TYQWIIRNW	A2402	7jyw	9	2.9
SALEWIKNK	A1101	7s8r	9	2.95
GAVDPLLAL	C0304	1efx	9	3
IPSINVHHY	B3501	4qrr	9	3
RLSSPLHFV	A0201	6ewc	9	3.2
YVLDHLIVV	A0201	6nca	9	3.3

## Sheet: Supplementary Data 6
Supplementary Data 6: Pearson r (Correlation coefficient) for SHAP /LIME explanations for testing consistency. Values plotted in Figure 6c of the main article
SHAP									LIME
HLA-A*02:01	HLA-A*24:03	HLA-A*32:01	HLA-B*07:02	HLA-B*39:01	HLA-B*15:17	HLA-C*06:02	HLA-C*14:02	HLA-C*15:02	HLA-A*02:01	HLA-A*24:03	HLA-A*32:01	HLA-B*07:02	HLA-B*39:01	HLA-B*15:17	HLA-C*06:02	HLA-C*14:02	HLA-C*15:02
0.515478	0.938814	0.907132	0.920474	0.785264	0.983455	0.904299	0.928749	0.921642	0.974475	0.760291	0.952276	0.995852	0.367257	0.93648	0.934729	0.900936	0.920834
0.857387	0.951804	0.895576	0.919165	0.648103	0.574622	0.902195	0.743304	0.872565	0.985216	0.843403	0.856097	0.968571	0.720169	0.928316	0.938866	0.965838	0.938918
0.931855	0.990857	0.959089	0.89409	0.816047	0.938771	0.833951	0.775245	0.929189	0.950155	0.77271	0.978135	0.61087	0.791469	0.929503	0.941941	0.938986	0.851575
0.978671	0.910263	0.728428	0.912894	0.310961	0.945991	0.910333	0.777762	0.770865	0.95063	0.700546	0.684721	0.711027	0.518391	0.864506	0.876981	0.901395	0.908993
0.904824	0.819543	0.87379	0.890728	0.955412	0.968306	0.856953	0.737125	0.941398	0.808312	0.956481	0.799762	0.761795	0.934343	0.701383	0.691763	0.860032	0.859731
0.812029	0.968484	0.691308	0.882659	0.845701	0.927488	0.858709	0.86528	0.911041	0.913511	0.97849	0.61573	0.988	0.925366	0.872576	0.7728	0.948951	0.843027
0.983317	0.893825	0.663786	0.910444	0.832176	0.200917	0.830588	0.905415	0.936907	0.82571	0.896569	0.976302	0.948802	0.677015	0.49208	0.942985	0.942336	0.971714
0.91894	0.938315	0.914911	0.912774	0.717066	0.941965	0.946571	0.710597	0.93036	0.881212	0.993541	0.514325	0.358657	0.866123	0.914141	0.947216	0.807205	0.905781
0.956913	0.959738	0.940836	0.869101	0.70181	0.864021	0.979869	0.594667	0.876577	0.962681	0.99865	0.950632	0.968649	0.956673	0.939255	0.920941	0.987901	0.926562
0.990274	0.981656	0.915201	0.946918	0.737986	0.918878	0.73485	0.48183	0.927881	0.955261	0.782963	0.987761	0.725719	0.902545	0.740968	0.975262	0.909995	0.93601
0.723372	0.634814	0.943509	0.802117	0.649715	0.973828	0.235052	0.670967	0.716366	0.94619	0.88789	0.917824	0.780517	0.856081	0.930564	0.809199	0.975124	0.875298
0.955543	0.912509	0.723567	0.928923	0.924256	0.826788	0.864568	0.958463	0.877207	0.950854	0.774743	0.858127	0.754205	0.932053	0.856168	0.94311	0.960585	0.800379
0.794464	0.682769	0.67927	0.797079	0.789304	0.537403	0.920652	0.796508	0.847552	0.96887	0.854827	0.935606	0.986668	0.921201	0.920513	0.04513	0.975265	0.912828
0.966688	0.984357	0.79308	0.86346	0.842779	0.47625	0.842726	0.922822	0.84986	0.983497	0.984669	0.719348	0.623808	0.892847	0.964157	0.826516	0.672358	0.936497
0.95366	0.627754	0.818086	0.937342	0.755278	0.298644	0.731601	0.795077	0.82697	0.724027	0.761529	0.936368	0.987234	0.918936	0.880849	0.853419	0.754213	0.843515
0.441462	0.787944	0.946856	0.751409	0.895886	0.610474	0.957698	0.901455	0.904547	0.908897	0.979667	0.761657	0.934227	0.944299	0.953598	0.673779	0.842199	0.927871
0.966298	0.942508	0.935762	0.676483	0.881435	0.958313	0.223338	0.885767	0.925776	0.939802	0.844066	0.896958	0.866819	0.935542	0.952864	0.547129	0.375748	0.920902
0.596331	0.652454	0.875605	0.873364	0.883715	0.50996	0.243751	0.906871	0.834433	0.821462	0.272561	0.16456	0.743749	0.521008	0.89915	0.936693	0.853995	0.946068
0.731764	0.554361	0.965607	0.691543	0.903843	0.339987	0.760606	0.852145	0.895998	0.97393	0.784033	0.561131	0.862691	0.982544	0.962263	0.684053	0.75276	0.913916
0.922885	0.953525	0.95893	0.890442	0.951366	0.630527	0.934886	0.732515	0.860411	0.927282	0.612447	0.769308	0.773884	0.707714	0.943533	0.944639	0.815487	0.909418
0.969025	0.802898	0.940436	0.866039	0.950702	0.875321	0.813739	0.96613	0.376875	0.890697	0.827699	0.965405	0.98362	0.938708	0.776305	0.86153	0.980242	0.898166
0.804788	0.671866	0.796436	0.914047	0.82468	0.875874	0.822799	0.941194	0.854707	0.985332	0.985533	0.929042	0.775454	0.82441	0.955252	0.934775	0.856935	0.822326
0.625881	0.59986	0.570053	0.9595	0.673757	0.899451	0.760789	0.948191	0.740381	0.973938	0.953046	0.879134	0.679031	0.949178	0.807085	0.944811	0.822465	0.647844
0.96611	0.643562	0.857805	0.698449	0.82195	0.830711	0.911309	0.888653	0.905679	0.97916	0.872187	0.9909	0.155046	0.953656	0.934849	0.592271	0.965573	0.89308
0.790553	0.94646	0.985738	0.49303	0.562202	0.909568	0.939425	0.73571	0.897887	0.953573	0.896843	0.907463	0.996221	0.859059	0.971243	0.972566	0.914097	0.864089
0.967573	0.977753	0.82105	0.724758	0.900922	0.94979	0.890504	0.684582	0.854615	0.982766	0.896805	0.931884	0.864486	0.658344	0.899626	0.91549	0.952236	0.805459
0.876018	0.916641	0.741575	0.930286	0.539522	0.714556	0.865581	0.827043	0.948056	-0.179564	0.938908	0.829624	0.982776	0.827694	0.770176	0.859752	0.859962	0.550829
0.928964	0.822145	0.787394	0.828905	0.882741	0.80976	0.763994	0.926796	0.595307	0.964304	0.878019	0.946063	0.993013	0.874347	0.913331	0.486477	0.927121	0.958641
0.919762	0.862257	0.85917	0.902126	0.766707	0.621271	0.755037	0.84563	0.81605	0.976578	0.981937	0.886688	0.652604	0.689953	0.88889	0.129733	0.952934	0.94218
0.60828	0.867923	0.944377	0.841283	0.862214	0.824781	0.793439	0.52003	0.850189	0.968934	0.96396	0.941249	0.787989	0.958876	0.44672	0.599255	0.932245	0.816006
0.899688	0.0474916	0.8705	0.987755	0.960309	0.84397	0.706762	0.972046	0.75914	0.83846	0.995151	0.207152	0.752752	0.852336	0.885407	0.825812	0.980234	0.324463
0.863135	0.959939	0.531933	0.894719	0.731996	0.866056	0.654223	0.885523	0.908107	0.97744	0.594741	0.705933	0.949701	0.929008	0.901589	0.847875	0.908751	0.880011
0.534498	0.435687	0.889506	0.905948	0.456336	0.668163	0.744423	0.910204	0.929792	0.932652	0.11874	0.0239815	0.866766	0.546689	0.982203	0.657607	0.851091	0.936011
0.341024	0.824327	0.914236	0.842275	0.702156	0.972427	0.584801	0.865315	0.829392	0.947594	0.900631	0.984951	0.985563	0.768697	0.890278	0.716602	0.91985	0.928603
0.7515	0.973837	0.974573	0.842349	0.832284	0.892291	0.789043	0.702004	0.611663	0.983487	0.820601	0.50109	0.990446	0.698206	0.901211	0.63375	0.748935	0.915212
0.644078	0.899724	0.788824	0.961511	0.808855	0.963766	0.712054	0.638653	0.79545	0.895856	0.979474	0.50732	0.986798	0.824852	0.840343	0.441706	0.956705	0.744604
0.765544	0.759406	0.917735	0.91206	0.943365	0.959446	0.880161	0.94588	0.936903	0.906246	0.947277	0.893515	0.704216	0.939778	0.895932	0.984531	0.891362	0.885226
0.953395	0.914769	0.527993	0.833471	0.735111	0.941066	0.810053	0.876104	0.878886	0.799702	0.813461	0.893271	0.856208	0.92183	0.907416	0.479339	0.821385	0.748017
0.838218	0.942804	0.882935	0.870603	0.851943	0.868887	0.879631	0.876286	0.858315	0.971372	0.982059	0.628345	0.98477	0.951691	0.929101	0.927982	0.950416	0.761585
0.540102	0.891256	0.799026	0.822623	0.526708	0.853549	0.866945	0.893828	0.915487	0.936601	0.922804	0.701307	0.832308	0.944224	0.872442	0.863931	0.834492	0.81347
0.850361	0.973434	0.977415	0.810131	0.957103	0.939204	0.942967	0.918311	0.773973	0.940513	0.866674	0.915209	0.983936	0.752975	0.90014	0.769664	0.883199	0.649542
0.919592	0.941101	0.93441	0.910717	0.746552	0.877601	0.747411	0.796968	0.906727	0.966959	0.849827	0.922682	0.94559	0.95235	0.774128	0.83772	0.843114	0.887734
0.760387	0.784991	0.881679	0.893751	0.837368	0.935455	0.852382	0.9349	0.866816	0.968273	0.63237	0.572663	0.995425	0.694363	0.974103	0.935866	0.974771	0.946557
0.861658	0.941269	0.930447	0.877935	0.661364	0.75201	0.777568	0.935519	0.831546	0.937903	0.323672	0.955853	0.996443	0.55238	0.973307	0.484779	0.780182	0.85618
0.881729	0.910882	0.781224	0.755319	0.936036	0.938281	0.743528	0.909264	0.95412	0.939851	0.987853	0.784843	0.800182	0.910438	0.934308	0.936427	0.846479	0.8311
0.726969	0.904357	0.93951	0.928118	0.847305	0.767394	0.80739	0.88959	0.868996	0.944364	0.778637	0.67318	0.864171	0.967167	0.891839	0.559185	0.956551	0.790709
0.906145	0.916577	0.768237	0.942554	0.671618	0.836078	0.679628	0.740912	0.901873	0.899493	0.767069	0.9603	0.791202	0.617685	0.924452	0.468746	0.913468	0.821096
0.883326	0.90733	0.907334	0.699979	0.417594	0.312497	0.890181	0.938651	0.904799	0.959158	0.882005	0.600574	0.852523	0.926013	0.880057	0.745267	0.977284	0.708517
0.882037	0.996442	0.959487	0.952007	0.90922	0.727966	0.706331	0.476297	0.897738	0.974225	0.898743	0.917855	0.91126	0.929535	0.737058	0.502185	0.899051	0.751181
0.462655	0.888977	0.909139	0.897723	0.856667	0.914335	0.903202	0.970497	0.947203	0.963687	0.902236	0.893904	0.570377	0.681665	0.8484	0.613882	0.489212	0.769519
0.874787	0.960293	0.763072	0.824674	0.8509	0.937056	0.807015	0.95837	0.931176	0.952796	0.99441	0.90414	0.804394	0.95856	0.942536	0.815768	0.923104	0.94058
0.885014	0.470115	0.772286	0.824474	0.875267	0.348147	0.947141	0.940528	0.932762	0.93489	0.741596	0.955079	0.8431	0.901464	0.867258	0.677945	0.970039	0.894455
0.825093	0.960758	0.894577	0.901961	0.890899	0.576246	0.828795	0.604768	0.877309	0.954622	0.937411	0.759523	0.99564	0.956042	0.744904	0.898088	0.838254	0.772873
0.944867	0.893003	0.871148	0.957073	0.951613	0.927115	0.405478	0.948194	0.819274	0.918551	0.860117	0.681332	0.932811	0.887802	0.767277	0.760014	0.811495	0.865168
0.957088	0.854604	0.868965	0.88361	0.890124	0.957292	0.929448	0.79934	0.803902	0.925817	0.921395	0.931222	0.758855	0.827162	0.974456	0.7254	0.943353	0.752041
0.883039	0.677459	0.895221	0.924863	0.880221	0.794158	0.952912	0.729554	0.890766	0.969985	0.952137	0.709186	0.990885	0.724383	0.944502	0.476871	0.840936	0.788459
0.975636	0.95722	0.8614	0.884849	0.656617	0.667178	0.868576	0.979748	0.895123	0.97569	0.890121	0.906678	0.990276	0.932596	0.900349	0.822347	0.848635	0.968355
0.984491	0.898021	0.920217	0.703385	0.643348	0.867019	0.94978	0.958528	0.932207	0.981978	0.795654	0.927183	0.908681	0.980048	0.809634	0.767109	0.745108	0.79866
0.988414	0.794668	0.905918	0.895446	0.767821	0.900999	0.732928	0.694538	0.72618	0.95645	0.980449	0.919363	0.915204	0.836734	0.963322	0.971932	0.799765	0.957014
0.847601	0.896885	0.951997	0.926594	0.755897	0.980975	0.568261	0.827278	0.393558	0.920843	0.963934	0.966709	0.928426	0.946362	0.92674	0.977853	0.838198	0.907011
0.966825	0.909852	0.869223	0.87336	0.784146	0.934516	0.750744	0.906103	0.919593	0.989818	0.820141	0.661348	0.876933	0.652432	0.871978	0.78792	0.875539	0.924089
0.935356	0.495516	0.831216	0.806692	0.931451	0.958373	0.876417	0.89053	0.952996	0.943241	0.717558	0.92673	0.953395	0.939209	0.960675	0.863342	0.672973	0.877948
0.944492	0.35659	0.825455	0.826722	0.784089	0.902387	0.836646	0.759622	0.927672	0.955963	0.954171	0.954142	0.982791	0.738003	0.813926	0.476906	0.852497	0.762981
0.936851	0.908768	0.798949	0.849934	0.668902	0.892579	0.725046	0.938336	0.919188	0.988013	0.821592	0.787072	0.988634	0.968294	0.806083	0.468806	0.931493	0.943108
0.971443	0.958374	0.872876	0.90689	0.785704	0.851442	0.890007	0.799971	0.865029	0.974842	0.90417	0.990292	0.847842	0.965205	0.942103	0.621372	0.842242	0.819062
0.0818525	0.788048	0.894565	0.974162	0.857201	0.928325	0.932488	0.645309	0.113541	0.922294	0.848377	0.944182	0.918346	0.947362	0.911349	0.774008	0.906432	0.938322
0.744773	0.434605	0.930273	0.887307	0.684224	0.880184	0.794484	0.528232	0.902223	0.953566	0.677576	0.925589	0.87551	0.865126	0.784039	0.672374	0.891773	0.90883
0.980318	0.896989	0.964732	0.946359	0.628618	0.889685	0.832542	0.933778	0.926151	0.978375	0.983017	0.95457	0.928582	0.919121	0.388717	0.320526	0.973304	0.602157
0.936375	0.975451	0.817125	0.837528	0.477352	0.724698	0.836825	0.921238	0.890879	0.944432	0.602528	0.881963	0.987374	0.909098	0.986675	0.932437	0.877005	0.852035
0.62261	0.813437	0.806831	0.925849	0.599669	0.937124	0.792196	0.918464	0.737181	0.837835	0.827655	0.669179	0.727574	0.715281	0.910991	0.938009	0.889527	0.831325
0.93123	0.877705	0.957012	0.917058	0.958689	0.877587	0.802591	0.896031	0.764729	0.941891	0.939386	0.766149	0.893481	0.779273	0.943304	0.587113	0.904669	0.735302
0.973646	0.92292	0.917745	0.968747	0.932304	0.855906	0.937768	0.946394	0.835263	0.951356	0.66694	0.845528	0.834311	0.954057	0.32964	0.794177	0.757385	0.938827
0.849816	0.908636	0.916209	0.915538	0.931615	0.939499	0.577358	0.919611	0.868819	0.877993	0.844148	0.967774	0.99686	0.934639	0.92088	0.889141	0.873115	0.875011
0.829327	0.878327	0.919917	0.890759	0.883124	0.702118	0.896184	0.892188	0.821165	0.989902	0.961802	0.947038	0.954379	0.919363	0.972619	0.838298	0.799578	0.940507
0.391439	0.741393	0.921659	0.949702	0.91989	0.67233	0.958436	0.825618	0.615742	0.920614	0.942018	0.908843	0.732739	0.940438	0.871761	0.962387	0.636298	0.952158
0.883737	0.218879	0.822538	0.922033	0.810736	0.447714	0.844885	0.594687	0.603829	0.840933	0.948574	0.924054	0.915929	0.890271	0.928544	0.768233	0.841887	0.776563
0.927208	0.7218	0.898836	0.87803	0.655501	0.832213	0.901032	0.814516	0.855544	0.9492	0.996628	0.417441	0.994725	0.766272	0.974888	0.835087	0.887629	0.963856
0.83491	0.891112	0.803054	0.922229	0.840259	0.760508	0.920161	0.608708	0.865511	0.937174	0.981224	0.930946	0.796483	0.898011	0.677375	0.848525	0.871406	0.776447
0.865076	0.606311	0.752759	0.907739	0.838854	0.796981	0.869588	0.94482	0.960155	0.971766	0.991595	0.387001	0.991948	0.781378	0.898839	0.933795	0.984276	0.64953
0.975891	0.961167	0.813711	0.831588	0.65082	0.974848	0.859163	0.486369	0.930186	0.917132	0.990296	0.699841	0.874549	0.793321	0.903953	0.940119	0.926799	0.973732
0.949392	0.963353	0.870609	0.799719	0.857948	0.865382	0.854715	0.930753	0.779943	0.937208	0.854938	0.962653	0.985408	0.865115	0.466722	0.900266	0.133253	0.657322
0.657068	0.767532	0.860749	0.966233	0.91953	0.586518	0.8959	0.589179	0.846544	0.987977	0.791322	0.945997	0.528291	0.951607	0.856603	0.628292	0.920297	0.964373
0.967966	0.73996	0.741367	0.965934	0.741213	0.916579	0.938311	0.782276	0.973482	0.792236	0.763747	0.904137	0.99032	0.753419	0.956221	0.911887	0.835906	0.924016
0.759345	0.629034	0.726746	0.957016	0.873308	0.755037	0.707947	0.78399	0.698373	0.960774	0.476823	0.944457	0.680215	0.771806	0.959804	0.957994	0.950447	0.843484
0.97553	0.970551	0.74889	0.689395	0.98403	0.82673	0.751768	0.507129	0.955567	0.9254	0.896764	0.935055	0.98933	0.762254	0.894971	0.558726	0.698778	0.929086
0.80838	0.894308	0.930704	0.943742	0.844549	0.571728	0.76757	0.572034	0.874692	0.980384	0.924378	0.968388	0.902352	0.966423	0.873838	0.682091	0.972622	0.892081
0.930929	0.812676	0.961727	0.757113	0.690904	0.761949	0.78211	0.912891	0.72716	0.758211	0.888641	0.688045	0.892328	0.816089	0.933176	0.975079	0.877725	0.875308
0.964906	0.846255	0.833245	0.888151	0.110013	0.965756	0.951255	0.96952	0.902908	0.823645	0.881537	0.879283	0.996416	0.839763	0.823802	0.778678	0.909821	0.885354
0.88851	0.970832	0.80449	0.861167	0.855462	0.887282	0.867908	0.908212	0.965356	0.907488	0.959378	0.811844	0.989758	0.92163	0.930525	0.909608	0.842014	0.876906
0.898733	0.928008	0.910946	0.978645	0.907449	0.948046	0.744636	0.943605	0.962721	0.94735	0.962856	0.911102	0.933283	0.892289	0.827748	0.655574	0.852278	0.807522
0.821082	0.621533	0.931973	0.958983	0.742366	0.959334	0.961604	0.676643	0.916625	0.98501	0.98865	0.720383	0.858353	0.996324	0.977661	0.917249	0.728575	0.923215
0.965654	0.866851	0.782256	0.961558	0.794859	0.966773	0.901015	0.760561	0.938988	0.933531	0.266947	0.899839	0.892266	0.989902	0.970103	0.707804	0.425986	0.919559
0.94975	0.885264	0.89671	0.915901	0.714076	0.888072	0.945187	0.808777	0.685585	0.961897	0.766615	0.874986	-0.0872046	0.897852	0.394262	0.76411	0.961843	0.854051
0.964446	0.81334	0.719292	0.93473	0.649016	0.267922	0.713423	0.645945	0.85229	0.858487	0.455138	0.720624	0.784411	0.841281	0.772683	0.905439	0.930647	0.941893
0.976143	0.893567	0.66267	0.779575	0.954432	0.958244	0.725404	0.74054	0.933642	0.968189	0.839122	0.909514	0.870505	0.973825	0.814958	0.454621	0.892041	0.969783
0.962239	0.952823	0.976055	0.862544	0.754318	0.858182	0.840796	0.854985	0.933051	0.855023	0.757623	0.781847	0.598742	0.601498	0.321322	0.60311	0.904287	0.223249
0.969411	0.967491	0.923326	0.914479	0.741724	0.965098	0.868473	0.847777	0.791667	0.94064	0.44554	0.945886	0.196832	0.643709	0.775622	0.677665	0.880251	0.86211
0.892063	0.632213	0.952301	0.956938	0.637848	0.928848	0.574391	0.915052	0.81103	0.872496	0.817958	0.800869	0.687723	0.726254	0.921804	0.956704	0.848363	0.963538
0.974349	0.98166	0.719432	0.848082	0.764292	0.82962	0.812289	0.925159	0.905488	0.913295	0.938082	0.923326	0.907338	0.930161	0.953634	0.785555	0.987287	0.750731
0.901342	0.606911	0.897658	0.943521	0.889931	0.869243	0.665096	0.916871	0.685208	0.943075	0.708299	0.884674	0.993672	0.290382	0.908482	0.893539	0.785786	0.910751
0.917562	0.979577	0.966915	0.961406	0.851007	0.836567	0.885867	0.834375	0.922759	0.983724	0.993787	0.0262657	0.825301	0.980576	0.823976	0.82905	0.833377	0.901306
0.974346	0.946749	0.556704	0.955402	0.235042	0.840239	0.942804	0.891261	0.818302	0.96748	0.943258	0.71421	0.490048	0.756032	0.937517	0.903233	0.890669	0.947302
0.78359	0.986749	0.78293	0.775657	0.896968	-0.351366	0.879719	0.848093	0.907171	0.957949	0.419035	0.592166	0.986606	0.939146	0.922113	0.870079	0.784433	0.896818
0.9552	0.707754	0.804753	0.65932	0.853291	0.963345	0.83195	0.955325	0.65214	0.980355	0.88195	0.933661	0.936902	0.936646	0.873963	0.885272	0.89895	0.875595
0.129455	0.884708	0.935605	0.840683	0.945221	0.527686	0.717099	0.639103	0.872089	0.869823	0.646542	0.938052	0.875271	0.772821	0.825931	0.947033	0.9334	0.865121
0.84094	0.958935	0.559508	0.954546	0.941766	0.86997	0.938591	0.917655	0.908213	0.87691	0.830911	0.925263	0.997494	0.514443	0.909605	0.67195	0.970526	0.874418
0.889756	0.73927	0.914471	0.955298	0.912465	0.579489	0.753598	0.694043	0.888087	0.872688	0.836119	0.954264	0.599155	0.398131	0.960568	0.409308	0.659955	0.955077
0.935059	0.980337	0.870025	0.964894	0.746057	0.236021	0.871409	0.952448	0.899542	0.972263	0.925911	0.722875	0.82485	0.924607	0.892424	0.805152	0.536031	0.863567
0.964531	0.814181	0.763744	0.845268	0.690441	0.914506	0.975209	0.888033	0.926071	0.960231	0.862123	0.894232	0.628574	0.541976	0.85212	0.943868	0.927441	0.903251
0.971452	0.910123	0.576678	0.915914	0.726213	0.895386	0.674123	0.641687	0.757736	0.966406	0.576661	0.897747	0.829664	0.959042	0.988698	0.590664	0.942416	0.835378
0.633845	0.662054	0.741134	0.960221	0.918808	0.401297	0.862172	0.839855	0.854378	0.922017	0.825041	0.935438	0.977648	0.896341	0.939668	0.841135	0.905972	0.964621
0.975017	0.894766	0.733201	0.917337	0.607664	0.95189	0.783446	0.9142	0.925119	0.97422	0.597123	0.616818	0.994609	0.900599	0.791542	0.493698	0.922406	0.850119
0.955923	0.905446	0.957878	0.829353	0.771152	0.720882	0.730959	0.898547	0.943025	0.980489	0.462485	0.878376	0.956739	0.897231	0.803288	0.684469	0.944597	0.837774
0.896602	0.892352	0.699065	0.873777	0.867166	0.975838	0.893388	0.931294	0.947433	0.902287	0.537943	0.983203	0.99012	0.777227	0.712579	0.772273	0.798205	0.885213
0.907496	0.942919	0.884156	0.944629	0.908966	0.975601	0.880055	0.902316	0.920246	0.829055	0.809918	0.569392	0.696425	0.805209	0.750569	0.732182	0.895238	0.806081
0.897156	0.823075	0.775233	0.927148	0.949208	0.910504	0.952967	0.8258	0.928307	0.964325	0.831073	0.915946	0.650259	0.773646	0.955554	0.832426	0.855542	0.752381
0.592465	0.7674	0.702115	0.90618	0.320184	0.892095	0.907566	0.743263	0.507864	0.960461	0.982477	0.485345	0.987776	0.402222	0.871994	0.765345	0.849031	0.904007
0.969503	0.304986	0.939989	0.962839	0.544688	0.642632	0.783944	0.61866	0.790632	0.794017	0.850732	0.716027	0.982016	0.942158	0.842728	0.938217	0.879632	0.897287
0.239278	0.99254	0.924306	0.82269	0.691753	0.978094	0.941061	0.643138	0.879435	0.942231	0.629201	0.873784	0.990148	0.741511	0.950086	0.860414	0.898963	0.938538
0.929487	0.987322	0.464242	0.85284	0.864098	0.830332	0.780708	0.892044	0.5425	0.987026	0.833496	0.734345	0.994225	0.748778	0.960775	0.763281	0.728788	0.81382
0.859244	0.920744	0.90414	0.846375	0.90032	0.877874	0.867466	0.867292	0.783159	0.864256	0.98742	0.898024	0.676776	0.944783	0.972589	0.66974	0.9217	0.573141
0.973237	0.597897	0.931925	0.894738	0.926304	0.916027	0.928987	0.121771	0.579949	0.840147	0.911501	0.863999	0.429098	0.939525	0.908805	0.83003	0.922446	0.861116
0.867931	0.651231	0.954501	0.802625	0.698847	0.822229	0.841964	0.90545	0.889369	0.82918	0.0459759	0.952695	0.790669	0.408472	0.803438	0.885697	0.934497	0.858654
0.942938	0.905824	0.912011	0.967993	0.933589	0.828533	0.921998	0.861137	0.676141	0.984895	0.788197	0.916011	0.947573	0.929634	0.893025	0.952564	0.977679	0.981566
0.757918	0.946374	0.921933	0.779576	0.763027	0.518619	0.678748	0.802227	0.889945	0.983472	0.821639	0.724441	0.63468	0.928443	0.855052	0.834786	0.890537	0.828066
0.823207	0.922056	0.819244	0.960548	0.88232	0.948024	0.590084	0.31627	0.937588	0.971966	0.545546	0.869916	0.943076	0.918765	0.949372	0.961133	0.827684	0.852898
0.928314	0.927846	0.948335	0.917116	0.732914	0.936852	0.0271312	0.783697	0.898435	0.963457	0.857537	0.853079	0.868164	0.401426	0.946213	0.30767	0.87665	0.593291
0.98879	0.875671	0.834315	0.792105	0.651264	0.890432	0.677542	0.791633	0.916523	0.969326	0.684788	0.535384	0.866864	0.807444	0.911384	0.963531	0.661244	0.957458
0.826885	0.932081	0.727044	0.96759	0.862578	0.926704	0.528663	0.890289	0.930396	0.936863	0.884791	0.679973	0.974724	0.724706	0.897838	0.696899	0.833711	0.750197
0.960525	0.869307	0.971841	0.926145	0.587999	0.872644	0.796101	0.938757	0.903396	0.920179	0.788617	0.914417	0.823001	0.964199	0.81111	0.701494	0.881553	0.881944
0.663529	0.820407	0.503669	0.758516	0.704353	0.750023	0.751231	0.973252	0.830462	0.955221	0.725172	0.803985	0.873512	0.876071	0.890455	0.963737	0.929763	0.729886
0.409121	0.980827	0.923135	0.962202	0.808552	0.961431	0.870155	0.891917	0.887014	0.722463	0.861132	0.923268	0.488413	0.915513	0.873557	0.68204	0.881211	0.965642
0.955596	0.782338	0.87204	0.881567	0.925843	0.552121	0.753727	0.587227	0.865476	0.97975	0.809609	0.967174	0.994856	0.976104	0.840148	0.650769	0.986132	0.934457
0.864037	0.933827	0.896008	0.909839	0.735675	0.942661	0.864149	0.66187	0.718356	0.984477	0.87086	0.991206	0.724998	0.926967	0.89969	0.866284	0.842938	0.964071
0.982021	0.871549	0.938231	0.972112	0.835497	0.593564	0.923166	0.776127	0.873482	0.955585	0.965933	0.935273	0.985274	0.860237	0.822269	0.769627	0.922835	0.913545
0.987168	0.632657	0.92858	0.100219	0.839138	0.689857	0.81064	0.95864	0.888766	0.986672	0.961121	0.781641	0.54	0.992646	0.8508	0.890683	0.914277	0.803198
0.944211	0.953058	0.953691	0.89419	0.896265	0.680877	0.878912	0.544062	0.919144	0.972807	0.961357	0.919185	0.996049	0.86568	0.858596	0.851899	0.962928	0.886519
0.890792	0.855347	0.860304	0.881838	0.678888	0.757238	0.744047	0.887745	0.723018	0.705949	0.466738	0.815856	0.773167	0.53373	0.886727	0.365591	0.864362	0.881147
0.891336	0.877054	0.648768	0.803729	0.801437	0.953525	0.899686	0.836829	0.900968	0.831763	0.972507	0.725315	0.880787	0.880277	0.610587	0.731347	0.930024	0.893792
0.892698	0.960368	0.367648	0.941534	0.528206	0.812605	0.0402071	0.906056	0.852009	0.934739	0.670188	0.911286	0.734987	0.935221	0.941075	0.904781	0.8752	0.669606
0.971189	0.835679	0.848721	0.99505	0.523031	0.98904	0.689373	0.678241	0.90585	0.96632	0.974141	0.824769	0.895488	0.845377	0.831541	0.708711	0.912163	0.849109
0.961615	0.935161	0.743477	0.862944	0.727613	0.875928	0.647367	0.937707	0.872387	0.983578	0.990824	0.921877	0.859121	0.922783	0.94269	0.649196	0.69396	0.859828
0.836369	0.915194	0.535214	0.953878	0.922926	0.855356	0.851644	0.75308	0.864236	0.966467	0.907595	0.524265	0.55227	0.795423	0.888926	0.521199	0.942393	0.842274
0.80306	0.875754	0.932552	0.963875	0.755169	0.948664	0.88025	0.757049	0.72446	0.94872	0.958499	0.965405	0.991926	0.991848	0.879758	0.919529	0.952868	0.82862
0.957853	0.964476	0.877362	0.940268	0.961421	0.920407	0.971063	0.161582	0.851933	0.778456	0.685917	0.929364	0.913001	0.662101	0.955321	0.353153	0.899021	0.462232
0.949958	0.983378	0.419009	0.767736	0.771151	0.859383	0.804567	0.60989	0.945054	0.982858	0.890373	0.445349	0.756507	0.918158	0.753737	0.584082	0.947285	0.891193
0.90864	0.978044	0.856763	0.941359	0.956743	0.87972	0.411287	0.861379	0.897063	0.977704	0.975209	0.918734	0.735916	0.732241	0.730337	0.792486	0.787443	0.738653
0.955662	0.883716	0.832991	0.842881	0.561539	0.735373	0.78934	0.715874	0.892166	0.962648	0.986895	0.857453	0.741834	0.896364	0.97008	0.822502	0.833986	0.821385
0.939108	0.882743	0.783063	0.939217	0.723933	0.96398	0.799733	0.932153	0.87754	0.985906	0.846086	0.916741	0.886819	0.693099	0.892045	0.957202	0.881045	0.771501
0.767393	0.936389	0.906748	0.630269	0.793362	0.918281	0.986168	0.862503	0.953573	0.8639	0.802628	0.98705	0.899159	0.612797	0.830366	0.866327	0.875827	0.959422
0.610205	0.922319	0.551054	0.965714	0.11305	0.967481	0.736408	0.905343	0.857095	0.925308	0.82459	0.824978	0.771351	0.955869	0.857406	0.879338	0.953476	0.891919
0.783233	0.976386	0.919391	0.903137	0.90153	0.977478	0.828996	0.917996	0.897211	0.977585	0.898495	0.93735	0.813413	0.945329	0.949388	0.37976	0.832656	0.945082
0.914878	0.941257	0.804532	0.852391	0.861575	0.957373	0.779882	0.980158	0.722227	0.971755	0.91235	0.386492	0.798842	0.780496	0.896229	0.930913	0.871672	0.7617
0.83632	0.835215	0.953918	0.795546	0.496004	0.983469	0.413181	0.905064	0.709686	0.969086	0.955139	0.580971	0.445524	0.746515	0.976846	0.901438	0.839872	0.891853
0.920582	0.912791	0.737373	0.957124	0.880294	0.934256	0.669085	0.901392	0.76877	0.948759	0.88963	0.897442	0.847579	0.8061	0.873415	0.485141	0.898888	0.240996
0.983493	0.978022	0.779608	0.932455	0.889758	0.957768	0.830102	0.780864	0.849092	0.969665	0.752822	0.843904	0.938866	0.93481	0.500011	0.728207	0.974923	0.840551
0.946799	0.814646	0.809837	0.953249	0.657018	0.743248	0.813912	0.887482	0.950607	0.961852	0.462468	0.611969	0.909186	0.881471	0.766896	0.940393	0.851696	0.952183
0.970682	0.871533	0.864887	0.844703	0.838012	0.944576	0.949635	0.95762	0.829335	0.893813	0.856467	0.767467	0.750701	0.910046	0.828414	0.736718	0.752585	0.883927
0.511668	0.453554	0.683568	0.908541	0.824306	0.956918	0.220149	0.83101	0.906098	0.97997	0.813589	0.952476	0.740827	0.782216	0.553143	0.626255	0.898165	0.822013
0.920859	0.897851	0.893202	0.938126	0.927915	0.687405	0.726888	0.711097	0.659027	0.952965	0.835705	0.503328	0.996133	0.83402	0.955986	0.7768	0.970904	0.98936
0.881918	0.881155	0.945217	0.641441	0.376381	0.707709	0.755578	0.867524	0.946517	0.932723	0.637308	0.892508	0.997311	0.939109	0.968228	0.809546	0.870875	0.843306
0.966038	0.0955167	0.945894	0.892742	0.875361	0.986234	0.922634	0.670984	0.88646	0.921397	0.821043	0.936923	0.680984	0.975982	0.876169	0.713427	0.956242	0.930517
0.965053	0.863283	0.716981	0.914028	0.746227	0.968664	0.642596	0.874094	0.916588	0.970895	0.886844	0.882979	0.993669	0.76987	0.943053	0.927955	0.836923	0.976396
0.934699	0.964655	0.911708	0.917166	0.823866	0.368194	0.814457	0.725868	0.874826	0.960373	0.839924	0.956462	0.858226	0.848741	0.872213	0.884496	0.919619	0.750489
0.961461	0.861244	0.900133	0.899499	-0.441397	0.823209	0.961864	0.936522	0.910604	0.953541	0.982745	0.884993	0.957734	0.679111	0.928539	0.942733	0.776111	0.894247
0.901348	0.771424	0.930033	0.907181	0.638231	0.939622	0.809886	0.944285	0.876592	0.929693	0.650665	0.839736	0.73526	0.883903	0.881248	0.752	0.916956	0.931567
0.914429	0.986285	0.87631	0.863346	0.60213	0.76259	0.868682	0.855467	0.850775	0.982012	0.948161	0.849533	0.995156	0.959241	0.671765	0.652307	0.963536	0.78823
0.905554	0.708613	0.955063	0.878599	0.432504	0.969865	0.872708	0.815991	0.889756	0.761387	0.73709	0.744353	0.952583	0.850565	0.943891	0.87014	0.84939	0.935761
0.81281	0.943951	0.960566	0.745208	0.313174	0.860858	0.720737	0.722557	0.851772	0.968537	0.972503	0.923667	0.80672	0.821963	0.895624	0.176452	0.867857	0.945987
0.943527	0.652703	0.900958	0.943314	0.870853	0.879012	0.787102	0.398388	0.850614	0.899588	0.838659	0.911949	0.917472	0.699607	0.95212	0.399647	0.921349	0.880525
0.967465	0.945203	0.977298	0.85997	0.807949	0.928005	0.705885	0.934132	0.909358	0.979645	0.91254	0.569361	0.986344	0.772337	0.954329	0.91323	0.66189	0.913967
0.621226	0.88197	0.931215	0.930973	0.662159	0.400236	0.948623	0.768858	0.795253	0.976056	0.461509	0.897646	0.952554	0.882179	0.837011	0.72593	0.960651	0.814023
0.565086	0.967947	0.937302	0.986736	0.868582	0.910995	0.853909	0.924148	0.862896	0.846075	0.897474	0.941509	0.990773	0.950879	0.909937	0.564443	0.914086	0.77769
0.979714	0.750736	0.926571	0.812174	0.875681	0.957398	0.798158	0.905337	0.830194	-0.0863843	0.786292	0.896385	0.915138	0.673128	0.934162	0.685782	0.975525	0.959351
0.846056	0.920409	0.876893	0.897849	0.961652	0.275311	0.876063	0.875398	0.94681	0.993753	0.968055	0.927273	0.956229	0.955056	0.935267	0.31714	0.899541	0.883706
0.922431	0.577016	0.967291	0.908934	0.342104	0.807786	0.897047	0.931079	0.853702	0.953382	0.863555	0.916158	0.862266	0.944951	0.962438	0.816314	0.844565	0.917439
0.755888	-0.0833935	0.943654	0.787858	0.874353	0.897892	0.869661	0.970575	0.901947	0.957722	0.837763	0.950929	0.931335	0.924491	0.881776	0.729187	0.943201	0.880883
0.490056	0.988488	0.939663	0.865593	0.84176	0.58918	0.936027	0.968753	0.838268	0.878459	0.681615	0.576674	0.942132	0.732751	0.932938	0.78479	0.76967	0.945712
0.65886	0.985932	0.964789	0.904851	0.242908	0.730912	0.884791	0.877885	0.887051	0.837579	0.455735	0.935069	0.985439	0.774697	0.905169	0.901774	0.416484	0.875571
0.907873	0.946885	0.976545	0.932219	0.844898	0.968877	0.842949	0.972701	0.942771	0.950915	0.623	0.956755	0.997438	0.104351	0.83932	0.595698	0.801099	0.92164
0.808314	0.883074	0.562655	0.837212	0.854262	0.993561	0.668863	0.90559	0.791397	0.9168	0.979746	0.615113	0.851546	0.681392	0.957349	0.494711	0.880481	0.840193
0.915818	0.931272	0.974162	0.788638	0.785727	0.60659	0.890066	0.903805	0.915656	0.536993	0.594301	0.776954	0.99453	0.948553	0.923939	0.929583	0.869506	0.928217
0.786177	0.450833	0.844267	0.837876	0.78638	0.807714	0.95672	0.985496	0.743202	0.969531	0.882715	0.904835	0.990746	0.76719	0.883178	0.937085	0.904946	0.735595
0.986943	0.953917	0.768572	0.795081	0.611439	0.875952	0.625917	0.970403	0.35492	0.862798	0.895316	0.905856	0.92245	0.982242	0.951608	0.830782	0.750976	0.449145
0.844119	0.396506	0.974163	0.969982	0.85092	0.794081	0.467849	0.816501	0.751708	0.938722	0.971413	0.922941	0.9025	0.756128	0.945183	0.733094	0.865535	0.859737
-0.0661804	0.781875	0.977908	0.633791	0.916764	0.952614	0.827743	0.945005	0.939795	0.973044	0.978358	0.916686	0.932674	0.884895	0.893896	0.827693	0.876904	0.825228
0.776215	0.895476	0.90467	0.92272	0.264367	0.948926	0.969383	0.806122	0.939476	0.972444	0.988751	0.891971	0.996688	0.918807	0.957615	0.808057	0.875976	0.954855
0.46058	0.929496	0.940043	0.894493	0.94977	0.835038	0.837084	0.867258	0.946598	0.900812	0.963359	0.808777	0.882546	0.20896	0.872031	0.939241	0.632911	0.902002
0.982659	0.373194	0.782907	0.971467	0.683874	0.963771	0.908836	0.69317	0.423275	0.890721	0.962757	0.71193	0.931363	0.946228	0.874959	0.869156	0.780457	0.931077
0.782314	0.98365	0.880596	0.930023	0.588931	0.867245	0.781235	0.719977	0.827578	0.821171	0.963373	0.803493	0.40797	0.927982	0.950393	0.950946	0.851604	0.779849
0.956904	0.95508	0.919615	0.955997	0.932881	0.983435	0.831306	0.946849	0.396262	0.904505	0.772337	0.644311	0.907746	0.918567	0.0358068	0.858286	0.734941	0.83161
0.991489	0.596057	0.957678	0.975076	0.707183	0.722882	0.709575	0.909199	0.953825	0.971208	0.962362	0.545357	0.880423	0.985329	0.881809	0.542423	0.871261	0.954448
0.812637	0.963992	0.676108	0.954745	0.886645	0.819952	0.803795	0.870118	0.835831	0.99138	0.666351	0.947624	0.996431	0.854396	0.818169	0.953259	0.951691	0.835588
0.970672	0.750652	0.795063	0.906942	0.197151	0.938262	0.757101	0.925914	0.904432	0.714403	0.805748	0.912352	0.790197	0.937101	0.942413	0.718543	0.776971	0.791117
0.555679	0.970307	0.67885	0.833815	0.732667	0.810837	0.395186	0.671912	0.890678	0.932189	0.947431	0.772523	0.936778	0.486781	0.764524	0.487173	0.918067	0.900172
0.971362	0.913745	0.928206	0.918013	0.805471	0.93962	0.175228	0.849834	0.587501	0.623886	0.788835	0.908313	0.917051	0.950694	0.89986	0.786984	0.818201	0.903643
0.921684	0.986209	0.953557	0.849892	0.956954	0.973864	0.840561	0.883307	0.779058	0.965556	0.753474	0.864773	0.617561	0.963651	0.918892	0.858662	0.892068	0.922708
0.781837	0.948472	0.940665	0.917552	0.894236	0.221293	0.715291	0.518011	0.956205	0.977959	0.849639	0.987704	0.903148	0.940483	0.884433	0.792348	0.869691	0.794286
0.965097	0.858914	0.731352	0.942478	0.652633	0.574782	0.716263	0.87554	0.888166	0.976178	0.819296	0.861871	0.770103	0.987675	0.830486	0.400055	0.923988	0.961362
0.969175	0.932119	0.777956	0.961062	0.394883	0.84452	0.819628	0.966011	0.716101	0.631709	0.724013	0.922211	0.648012	0.952985	0.827741	0.976219	0.938637	0.418501

## Sheet: Supplementary Data 7
Supplementary Data 7: AUROC scores per allele for all investigated MHC class I predictors on MHC-Bench-v2
MHC allele	MHCflurry-BA	MHCflurry-PS	MHCfovea	TransPHLA	NetMHCpan-BA	NetMHCpan-EL
HLA-A*02:20	0.986897	0.987856	0.990093	0.987216	0.967402	0.991691
HLA-A*24:03	1	1	1	0.991228	1	1
HLA-A*03:01	0.98148	0.978394	0.984691	0.974145	0.96191	0.973766
HLA-A*02:04	0.938575	0.924397	0.932851	0.89165	0.792424	0.783146
HLA-B*13:02	0.994135	0.99213	0.990628	0.99218	0.983321	0.995635
HLA-B*15:11	0.987925	0.983673	0.989116	0.991241	0.960714	0.979167
HLA-B*35:01	0.964087	0.963562	0.970338	0.950432	0.946039	0.950132
HLA-B*50:01	0.997447	0.996524	0.997287	0.994586	0.997523	0.998127
HLA-B*15:02	0.987574	0.995793	0.998864	0.991838	0.992876	0.998009
HLA-C*05:01	0.985125	0.984166	0.980046	0.967174	0.934637	0.933929
HLA-B*37:01	0.993647	0.995254	0.95089	0.995118	0.992295	0.993915
HLA-B*58:01	0.991407	0.99042	0.995344	0.982301	0.98743	0.978033
HLA-C*04:01	0.842948	0.859254	0.84422	0.842937	0.791948	0.814108
HLA-A*23:01	0.889927	0.91638	0.886912	0.966247	0.880394	0.900053
HLA-B*38:01	0.997379	0.997971	0.995763	0.993168	0.99367	0.996596
HLA-C*02:02	0.960441	0.98464	0.967012	0.976092	0.908011	0.93588
HLA-A*31:01	0.996727	0.996372	0.99674	0.98983	0.996646	0.997975
HLA-C*16:01	0.969688	0.960417	0.969977	0.922983	0.891795	0.979627
HLA-C*06:02	0.990128	0.990004	0.986896	0.984069	0.977036	0.99057
HLA-A*02:02	0.901957	0.863344	0.966234	0.888294	0.478689	0.93954
HLA-B*35:03	0.994938	0.994756	0.992307	0.99073	0.993817	0.991341
HLA-C*07:01	0.973067	0.97507	0.97084	0.964459	0.943474	0.940657
HLA-A*32:01	0.984505	0.987573	0.987081	0.987814	0.985754	0.967849
HLA-A*02:01	0.968048	0.969147	0.968518	0.959131	0.901009	0.93617
HLA-A*02:07	0.825639	0.795434	0.885733	0.80812	0.726811	0.7178
HLA-B*18:01	0.975882	0.979721	0.984069	0.955741	0.942358	0.954682
HLA-A*68:02	0.989648	0.990803	0.99274	0.979202	0.980264	0.993732
HLA-B*57:03	0.979838	0.974323	0.985513	0.964545	0.943957	0.950541
HLA-A*30:02	0.994687	0.99556	0.993467	0.992085	0.993913	0.994107
HLA-B*27:04	0.98874	0.987489	0.989593	0.969631	0.968494	0.975432
HLA-B*35:08	0.984336	0.987413	0.984615	0.982937	0.988252	0.993007
HLA-C*01:02	0.965374	0.965695	0.972114	0.973249	0.98089	0.975387
HLA-C*14:02	0.996121	0.998892	0.997722	0.996368	0.998646	0.997476
HLA-B*46:01	0.967204	0.949017	0.970932	0.925465	0.968597	0.976165
HLA-A*11:01	0.990062	0.990987	0.992149	0.987997	0.982912	0.972912
HLA-A*26:02	0.9375	0.8875	0.975	0.975	0.75	0.74375
HLA-B*40:02	0.994955	0.995158	0.995838	0.993388	0.99584	0.996193
HLA-B*56:01	0.997572	0.999607	0.997215	0.995466	0.995537	0.99925
HLA-B*39:01	0.993189	0.99026	0.99251	0.983304	0.985516	0.987163
HLA-A*02:03	0.967835	0.98207	0.955945	0.960706	0.907974	0.907422
HLA-C*07:02	0.949682	0.95524	0.93347	0.892652	0.860993	0.919651
HLA-C*03:03	0.949159	0.957231	0.958737	0.96835	0.936068	0.94429
HLA-B*39:24	1	0.99865	0.999325	0.99224	0.989879	0.999325
HLA-B*44:03	0.995547	0.994399	0.997325	0.994789	0.989732	0.997653
HLA-B*15:03	0.924541	0.912002	0.955729	0.957556	0.631936	0.782709
HLA-B*54:01	0.792212	0.807404	0.965252	0.944255	0.731098	0.726602
HLA-B*40:01	0.974603	0.97354	0.976438	0.963674	0.959673	0.968001
HLA-B*51:01	0.970754	0.971986	0.97296	0.968388	0.967007	0.970919
HLA-A*69:01	0.995949	0.995756	0.999228	0.986883	0.999614	1
HLA-A*01:01	0.974188	0.976316	0.976601	0.964289	0.917468	0.938592
HLA-B*45:01	0.997111	0.995674	0.996642	0.994347	0.996604	0.99757
HLA-C*08:02	0.963445	0.97909	0.956592	0.943717	0.973622	0.974233
HLA-B*57:01	0.993174	0.993405	0.993231	0.991034	0.972615	0.98451
HLA-B*15:18	0.992242	0.989179	0.994283	0.991833	0.9951	0.999388
HLA-B*15:01	0.994302	0.993576	0.994989	0.985409	0.974242	0.993978
HLA-B*73:01	0.985414	0.98637	0.986848	0.990196	0.996413	0.995218
HLA-B*07:02	0.990123	0.989657	0.990059	0.988382	0.981603	0.985965
HLA-C*12:03	0.970832	0.982207	0.963946	0.972681	0.899725	0.904772
HLA-B*08:01	0.984542	0.982793	0.989161	0.969625	0.956145	0.97838
HLA-A*29:02	0.99013	0.98627	0.995985	0.987995	0.994932	0.98103
HLA-B*14:02	0.98449	0.987617	0.988314	0.988897	0.976547	0.977109
HLA-B*49:01	0.997434	0.99604	0.997627	0.985784	0.995661	0.997375
HLA-B*27:06	0.913978	0.798387	0.700269	0.876344	0.479839	0.475806
HLA-B*41:01	0.991477	0.997159	0.994318	0.992898	0.995739	1
HLA-C*03:04	0.947684	0.946287	0.94874	0.968081	0.964693	0.962699
HLA-B*53:01	0.96554	0.938285	0.989465	0.989182	0.894723	0.892986
HLA-A*33:01	0.998284	0.99994	0.996738	0.991969	0.997007	0.999082
HLA-B*27:05	0.9952	0.992013	0.997435	0.98361	0.995031	0.996297
HLA-B*39:06	0.99108	0.980382	0.990583	0.991638	0.984074	0.987193
HLA-B*27:02	1	1	1	1	1	1
HLA-C*07:04	0.927336	0.957359	0.915645	0.933112	0.898708	0.925432
HLA-A*24:02	0.983283	0.982473	0.984656	0.970034	0.943442	0.960495
HLA-A*02:06	0.972101	0.972893	0.964247	0.968911	0.900957	0.974576
HLA-A*30:01	0.984786	0.992179	0.989354	0.979124	0.948002	0.988327
HLA-B*18:03	0.942308	0.942308	0.980769	0.942308	0.980769	1
HLA-B*44:02	0.995005	0.991351	0.991454	0.991081	0.988916	0.994279
HLA-A*68:01	0.99448	0.993064	0.993428	0.989732	0.99228	0.99498
HLA-A*02:05	0.980234	0.986493	0.978034	0.983823	0.931915	0.991152
HLA-A*26:01	0.992707	0.989948	0.995174	0.982734	0.984986	0.978581

## Sheet: Supplementary Data 8
Supplementary Data 8: AUPRC scores per allele for all the investigate MHC class I predictors on MHC-Bench-v2
MHC allele	MHCflurry-BA	MHCflurry-PS	MHCfovea	TransPHLA	NetMHCpan-BA	NetMHCpan-EL
HLA-A*02:20	0.834935	0.866545	0.90893	0.901016	0.890045	0.940288
HLA-A*24:03	1	1	1	0.75	1	1
HLA-A*03:01	0.881512	0.884594	0.903415	0.856976	0.874119	0.909268
HLA-A*02:04	0.0101027	0.0263435	0.0107733	0.0720021	0.0133745	0.0139135
HLA-B*13:02	0.384165	0.369606	0.428962	0.533918	0.282621	0.525467
HLA-B*15:11	0.96363	0.952951	0.961445	0.975406	0.922178	0.960417
HLA-B*35:01	0.810715	0.826565	0.809309	0.750142	0.788883	0.830118
HLA-B*50:01	0.766972	0.729686	0.750083	0.704778	0.728056	0.848213
HLA-B*15:02	0.00441425	0.0123328	0.0455487	0.503413	0.00731656	0.0268591
HLA-C*05:01	0.286544	0.387675	0.273853	0.411918	0.259409	0.270367
HLA-B*37:01	0.149603	0.388437	0.0269514	0.487398	0.180717	0.179986
HLA-B*58:01	0.45888	0.569642	0.481057	0.55868	0.498987	0.477924
HLA-C*04:01	0.149726	0.212339	0.165739	0.247654	0.145931	0.172468
HLA-A*23:01	0.158265	0.243486	0.190307	0.366307	0.108402	0.218802
HLA-B*38:01	0.747852	0.775095	0.608732	0.70798	0.606905	0.768681
HLA-C*02:02	0.05046	0.168618	0.0859589	0.352614	0.0376505	0.0556619
HLA-A*31:01	0.934272	0.930095	0.94357	0.879552	0.937942	0.961431
HLA-C*16:01	0.00857971	0.0186154	0.0287546	0.231265	0.0183875	0.0197721
HLA-C*06:02	0.252015	0.230813	0.24022	0.36934	0.246888	0.346506
HLA-A*02:02	7.00182e-05	5.02361e-05	0.000202675	6.14477e-05	6.86568e-06	0.000113533
HLA-B*35:03	0.717383	0.673661	0.634899	0.669535	0.694719	0.785568
HLA-C*07:01	0.150869	0.205081	0.121807	0.250758	0.13307	0.134591
HLA-A*32:01	0.119469	0.188507	0.215687	0.361032	0.140722	0.213507
HLA-A*02:01	0.762905	0.800622	0.800739	0.766452	0.730777	0.803816
HLA-A*02:07	0.0166371	0.0425053	0.0223291	0.127254	0.0641573	0.251271
HLA-B*18:01	0.911993	0.917034	0.93621	0.892754	0.90493	0.916422
HLA-A*68:02	0.579146	0.699154	0.715702	0.534067	0.621596	0.744515
HLA-B*57:03	0.201303	0.172886	0.198499	0.370185	0.187283	0.20515
HLA-A*30:02	0.0305928	0.0134278	0.0141371	0.502451	0.0276802	0.00946616
HLA-B*27:04	0.866401	0.941504	0.904795	0.829572	0.805566	0.893306
HLA-B*35:08	0.86951	0.933077	0.875407	0.912821	0.895831	0.954204
HLA-C*01:02	0.0190545	0.0426526	0.024541	0.158086	0.0316099	0.0286142
HLA-C*14:02	0.0078125	0.0263158	0.0131579	0.504202	0.0217391	0.0119048
HLA-B*46:01	0.00214419	0.00176952	0.00249538	0.00167347	0.00225212	0.00294688
HLA-A*11:01	0.261325	0.353781	0.347315	0.408915	0.306984	0.356745
HLA-A*26:02	0.613095	0.570455	0.708333	0.708333	0.761905	0.636905
HLA-B*40:02	0.393428	0.362793	0.52443	0.516235	0.297137	0.483269
HLA-B*56:01	0.00724638	0.0416667	0.00632911	0.501961	0.00396825	0.0227273
HLA-B*39:01	0.972408	0.962217	0.972147	0.942119	0.959776	0.96845
HLA-A*02:03	0.0679592	0.139915	0.119409	0.257311	0.0549441	0.0935722
HLA-C*07:02	0.21868	0.219658	0.181831	0.298921	0.141379	0.176352
HLA-C*03:03	0.0836477	0.100606	0.121152	0.269957	0.0343145	0.0895213
HLA-B*39:24	1	0.994452	0.997299	0.967161	0.940021	0.997299
HLA-B*44:03	0.883016	0.866345	0.931192	0.894164	0.830189	0.941088
HLA-B*15:03	0.000397989	0.000343422	0.000684562	0.000724774	0.00022782	0.000387343
HLA-B*54:01	0.00463297	0.00364115	0.00469763	0.00441936	0.00719586	0.009862
HLA-B*40:01	0.356579	0.262384	0.442895	0.482716	0.248403	0.402886
HLA-B*51:01	0.433781	0.447331	0.49295	0.498398	0.483275	0.462184
HLA-A*69:01	0.978896	0.979523	0.996478	0.916394	0.998046	1
HLA-A*01:01	0.93261	0.932722	0.938399	0.925585	0.905517	0.921688
HLA-B*45:01	0.477096	0.463886	0.506113	0.556917	0.397439	0.565566
HLA-C*08:02	0.0156313	0.0329218	0.0181946	0.201093	0.0130519	0.0207117
HLA-B*57:01	0.847681	0.861352	0.866021	0.842937	0.829969	0.87106
HLA-B*15:18	0.948643	0.929367	0.967177	0.957124	0.96482	0.996956
HLA-B*15:01	0.626823	0.654068	0.709029	0.59255	0.477829	0.731993
HLA-B*73:01	0.961824	0.969932	0.971476	0.982081	0.993735	0.990479
HLA-B*07:02	0.789738	0.795576	0.805096	0.786094	0.803068	0.829689
HLA-C*12:03	0.0473866	0.0489726	0.0934773	0.222782	0.0502204	0.0860289
HLA-B*08:01	0.965931	0.958769	0.973528	0.953415	0.944212	0.968217
HLA-A*29:02	0.736941	0.782021	0.789761	0.669671	0.72896	0.723338
HLA-B*14:02	0.276994	0.360365	0.324762	0.470174	0.168869	0.373944
HLA-B*49:01	0.439818	0.31729	0.460277	0.506811	0.224443	0.434011
HLA-B*27:06	0.113068	0.0527094	0.0361388	0.0800926	0.011811	0.011811
HLA-B*41:01	0.861657	0.968502	0.92624	0.914608	0.95687	1
HLA-C*03:04	0.0412482	0.134665	0.150412	0.253533	0.00957891	0.1083
HLA-B*53:01	0.020815	0.0450004	0.020164	0.30349	0.0467498	0.0447732
HLA-A*33:01	0.00574713	0.125	0.00301205	0.50062	0.00331126	0.0106383
HLA-B*27:05	0.620591	0.542104	0.775851	0.579095	0.559378	0.646875
HLA-B*39:06	0.975629	0.950751	0.975861	0.983732	0.958312	0.971264
HLA-B*27:02	1	1	1	1	1	1
HLA-C*07:04	0.0210804	0.0303019	0.00856035	0.18262	0.013934	0.0153595
HLA-A*24:02	0.944555	0.947074	0.950785	0.923034	0.917964	0.941111
HLA-A*02:06	0.0452804	0.0805246	0.0867717	0.28772	0.0431429	0.148085
HLA-A*30:01	0.0430312	0.136306	0.0895816	0.334158	0.0468048	0.0598123
HLA-B*18:03	0.333333	0.333333	0.791667	0.6625	0.791667	1
HLA-B*44:02	0.942889	0.905105	0.952769	0.932627	0.914384	0.961827
HLA-A*68:01	0.680151	0.664684	0.635115	0.720376	0.608981	0.778132
HLA-A*02:05	0.0194522	0.107519	0.0326704	0.264164	0.0192137	0.0555294
HLA-A*26:01	0.683539	0.735056	0.671708	0.500339	0.680517	0.728131

## Sheet: Supplementary Data 9
Supplementary Data 9: Percent binding peptide-MHC pairs per allele for MHC-Bench-v2
Index	MHC allele	Percent Binding peptide-MHC pairs
1	HLA-C*01:02	0.118108
2	HLA-A*31:01	6.66442
3	HLA-A*11:01	0.194929
4	HLA-B*35:01	4.09289
5	HLA-B*14:02	0.125426
6	HLA-C*03:04	0.0248896
7	HLA-B*27:06	2.3622
8	HLA-A*30:01	0.0628846
9	HLA-B*45:01	0.237469
10	HLA-B*44:02	8.25023
11	HLA-B*44:03	4.26111
12	HLA-B*13:02	0.377551
13	HLA-A*01:01	19.1023
14	HLA-B*07:02	2.97388
15	HLA-B*50:01	0.729494
16	HLA-C*06:02	0.151416
17	HLA-B*56:01	0.00357015
18	HLA-C*03:03	0.102225
19	HLA-B*58:01	0.257732
20	HLA-B*41:01	8.33333
21	HLA-B*53:01	0.0106254
22	HLA-B*15:18	16.4021
23	HLA-B*39:24	19.5876
24	HLA-C*08:02	0.0349933
25	HLA-B*40:02	0.237017
26	HLA-B*18:03	7.14286
27	HLA-A*30:02	0.00779757
28	HLA-B*15:02	0.0112183
29	HLA-A*68:01	1.67472
30	HLA-B*37:01	0.201297
31	HLA-B*27:02	0.507614
32	HLA-A*24:03	1.72414
33	HLA-A*02:03	0.0275887
34	HLA-A*26:02	4.7619
35	HLA-B*54:01	0.0349101
36	HLA-A*29:02	1.26582
37	HLA-B*15:01	0.987033
38	HLA-C*07:02	0.176068
39	HLA-A*02:01	7.92805
40	HLA-B*39:01	19.3237
41	HLA-A*02:05	0.0565058
42	HLA-C*14:02	0.00615612
43	HLA-B*38:01	0.471882
44	HLA-B*27:04	8.18713
45	HLA-B*57:03	0.265008
46	HLA-C*05:01	0.238156
47	HLA-A*69:01	16.4948
48	HLA-A*02:06	0.160912
49	HLA-B*57:01	3.80846
50	HLA-A*03:01	8.59696
51	HLA-A*33:01	0.00199529
52	HLA-A*02:07	0.0335965
53	HLA-A*24:02	19.8272
54	HLA-B*35:03	0.731828
55	HLA-B*39:06	35.7895
56	HLA-B*15:03	0.00652656
57	HLA-B*08:01	30.0803
58	HLA-A*23:01	0.103199
59	HLA-B*18:01	12.6717
60	HLA-C*02:02	0.224677
61	HLA-B*51:01	1.43101
62	HLA-C*12:03	0.0665243
63	HLA-B*49:01	0.136295
64	HLA-A*02:04	0.0823469
65	HLA-C*04:01	0.581562
66	HLA-B*40:01	0.161849
67	HLA-C*07:04	0.0765228
68	HLA-A*02:02	0.00137314
69	HLA-A*26:01	0.296856
70	HLA-B*27:05	0.847116
71	HLA-C*07:01	0.30737
72	HLA-A*32:01	0.0487288
73	HLA-B*35:08	14.881
74	HLA-B*46:01	0.0150591
75	HLA-B*15:11	23.0769
76	HLA-C*16:01	0.0237555
77	HLA-A*68:02	1.67954
78	HLA-A*02:20	12.3529
79	HLA-B*73:01	38.3459

## Sheet: Supplementary Data 10
	Supplementary Data 10: F1 scores per allele for all investigated MHC class I predictors
	MHC allele	MHCflurry-PS	MHCfovea	NetMHCpan-EL	NetMHCpan-BA
1	HLA-A*74:01	0.640043	0.666667	0.702634	0.727526
2	HLA-B*39:06	0.879668	0.944664	0.946955	0.909465
3	HLA-C*03:03	0.548857	0.537874	0.584771	0.563772
4	HLA-B*07:04	0.715789	0.650485	0.736274	0.740516
5	HLA-A*26:02	0.75	0.75	0.75	0.75
6	HLA-B*57:03	0.688897	0.734156	0.768769	0.756614
7	HLA-C*01:02	0.6039	0.568381	0.654822	0.65233
8	HLA-A*24:03	1	0.5	0.666667	0.666667
9	HLA-C*07:02	0.694557	0.686552	0.652902	0.62908
10	HLA-A*36:01	0.605142	0.610945	0.682682	0.726183
11	HLA-C*03:02	0.611223	0.609057	0.655138	0.675818
12	HLA-B*57:01	0.840876	0.856305	0.827141	0.758741
13	HLA-C*14:03	0.66889	0.570191	0.74133	0.743671
14	HLA-A*25:01	0.737903	0.600683	0.632576	0.647541
15	HLA-A*24:02	0.831881	0.841243	0.810483	0.694631
16	HLA-B*14:02	0.723056	0.673117	0.677551	0.641267
17	HLA-B*73:01	0.595745	0.910569	0.96875	0.87931
18	HLA-B*27:03	0.727273	0.8	0.615385	0.666667
19	HLA-B*55:01	0.675943	0.640947	0.686936	0.714286
20	HLA-A*02:05	0.547325	0.620229	0.679104	0.597789
21	HLA-A*68:01	0.776407	0.780405	0.809029	0.737713
22	HLA-B*18:03	0.625	0.625	0.705882	0.428571
23	HLA-B*15:01	0.81615	0.807941	0.805548	0.639004
24	HLA-B*15:18	0.942857	0.972603	0.983908	0.947867
25	HLA-A*02:06	0.663267	0.68128	0.716008	0.629301
26	HLA-B*44:03	0.908333	0.942935	0.942149	0.8739
27	HLA-A*02:17	0	0	0	0
28	HLA-A*02:02	0.604596	0.709422	0.72963	0.733912
29	HLA-A*34:02	0.631834	0.694196	0.684242	0.658345
30	HLA-B*56:01	0.660236	0.593245	0.657503	0.699229
31	HLA-C*15:02	0.624749	0.615385	0.663537	0.654685
32	HLA-A*30:02	0.677888	0.606734	0.677574	0.680441
33	HLA-A*03:01	0.834783	0.82662	0.826241	0.750241
34	HLA-B*46:01	0.776931	0.668478	0.609407	0.574074
35	HLA-B*15:03	0.611019	0.584494	0.710052	0.662973
36	HLA-C*07:01	0.67323	0.585942	0.570502	0.542141
37	HLA-B*40:02	0.615898	0.663522	0.695111	0.621514
38	HLA-B*15:09	1	1	1	1
39	HLA-B*54:01	0.677632	0.589681	0.623145	0.69281
40	HLA-B*15:10	0.816993	0.639002	0.742838	0.772759
41	HLA-A*26:03	1	1	1	1
42	HLA-B*38:02	0.733972	0.708043	0.715121	0.762665
43	HLA-B*08:01	0.809426	0.901165	0.86688	0.7345
44	HLA-C*12:03	0.611828	0.582921	0.644274	0.623201
45	HLA-A*02:07	0.655647	0.619694	0.723493	0.746126
46	HLA-B*58:01	0.802367	0.74369	0.790757	0.796951
47	HLA-A*23:01	0.790643	0.75762	0.768494	0.742121
48	HLA-A*80:01	0	0	0	0
49	HLA-B*50:01	0.777953	0.772581	0.799342	0.822203
50	HLA-B*45:01	0.786693	0.76149	0.733151	0.791946
51	HLA-B*53:01	0.809524	0.725104	0.782768	0.794088
52	HLA-B*37:01	0.699805	0.379156	0.725888	0.681334
53	HLA-B*38:01	0.806015	0.742243	0.777121	0.809319
54	HLA-A*29:02	0.716981	0.725191	0.755187	0.726415
55	HLA-A*66:01	0.75279	0.714905	0.693216	0.694424
56	HLA-B*13:01	0.541538	0.525731	0.549673	0.504867
57	HLA-C*07:04	0.634531	0.518164	0.570453	0.506704
58	HLA-B*27:07	0.285714	0.666667	0.5	0.666667
59	HLA-B*15:02	0.592473	0.64199	0.724238	0.699357
60	HLA-A*02:01	0.792677	0.776018	0.756216	0.553565
61	HLA-B*15:11	0.837545	0.92459	0.875	0.821818
62	HLA-C*05:01	0.69964	0.703967	0.716484	0.717828
63	HLA-C*02:02	0.739092	0.606566	0.565064	0.48227
64	HLA-A*24:07	0.804357	0.771975	0.802513	0.789288
65	HLA-B*27:04	0.90535	0.935167	0.928571	0.786364
66	HLA-C*08:01	0.605366	0.479946	0.642773	0.637396
67	HLA-A*02:04	0.589474	0.594891	0.714124	0.729167
68	HLA-A*32:01	0.69697	0.651962	0.698997	0.647947
69	HLA-B*49:01	0.731784	0.749222	0.776471	0.795843
70	HLA-B*27:06	0	0.25	0.333333	0
71	HLA-B*27:05	0.637209	0.69697	0.672222	0.620462
72	HLA-B*35:03	0.841355	0.758707	0.815854	0.829057
73	HLA-A*33:01	0.784362	0.709505	0.753333	0.756542
74	HLA-C*17:01	0.589235	0.614251	0.652749	0.635762
75	HLA-B*35:07	0.747234	0.656908	0.777881	0.787118
76	HLA-B*40:06	0.629898	0.702642	0.717799	0.758891
77	HLA-C*06:02	0.685296	0.649358	0.668527	0.61348
78	HLA-B*27:02	0.4	0.666667	0.666667	0.5
79	HLA-C*08:02	0.709309	0.642615	0.652833	0.642589
80	HLA-B*14:01	0.9375	0.914286	0.909091	0.903226
81	HLA-B*55:02	0.676458	0.637868	0.69746	0.730584
82	HLA-A*11:01	0.660037	0.640153	0.645718	0.643825
83	HLA-B*07:02	0.796719	0.789123	0.799756	0.773946
84	HLA-C*12:02	0.550369	0.588721	0.624535	0.616667
85	HLA-B*39:24	0.95935	0.984127	0.984127	0.886957
86	HLA-A*02:03	0.598762	0.663079	0.720379	0.755431
87	HLA-C*04:01	0.683957	0.572836	0.645558	0.586252
88	HLA-A*02:20	0.931937	0.959596	0.951407	0.83237
89	HLA-B*13:02	0.67845	0.704299	0.735335	0.724658
90	HLA-C*04:03	0.686053	0.537186	0.715137	0.711167
91	HLA-A*26:01	0.838668	0.742391	0.732162	0.771379
92	HLA-A*02:11	0.602448	0.630746	0.66686	0.66844
93	HLA-B*58:02	0.633745	0.636419	0.653029	0.650264
94	HLA-B*18:01	0.779711	0.815892	0.812013	0.788857
95	HLA-B*51:01	0.591111	0.58427	0.582278	0.608696
96	HLA-B*15:17	0.73025	0.678883	0.730482	0.723837
97	HLA-A*34:01	0.678465	0.673273	0.661148	0.633858
98	HLA-A*30:01	0.666219	0.532431	0.574772	0.523124
99	HLA-B*42:01	0.698892	0.660477	0.747298	0.733437
100	HLA-A*33:03	0.663526	0.68962	0.723795	0.713662
101	HLA-C*16:01	0.517996	0.50694	0.514403	0.490453
102	HLA-C*03:04	0.709779	0.634794	0.673735	0.65216
103	HLA-C*14:02	0.643857	0.593614	0.708494	0.728008
104	HLA-A*01:01	0.674595	0.70437	0.69585	0.650101
105	HLA-A*69:01	0.840183	0.939759	0.959677	0.919149
106	HLA-B*52:01	0.385542	0.432797	0.430637	0.473227
107	HLA-B*39:01	0.903846	0.933555	0.921769	0.876786
108	HLA-B*41:01	0.897959	0.913043	0.93617	0.952381
109	HLA-A*68:02	0.772947	0.723558	0.714653	0.568289
110	HLA-B*35:01	0.857706	0.8396	0.787268	0.719774
111	HLA-B*44:02	0.890985	0.895397	0.904564	0.81642
112	HLA-B*35:08	0.862595	0.874074	0.828685	0.795082
113	HLA-B*40:01	0.752755	0.727742	0.757246	0.762172
114	HLA-A*31:01	0.906702	0.904824	0.918775	0.887656
115	HLA-A*11:02	0.71084	0.71083	0.724571	0.738778

[truncated: 2 more sheets: Supplementary Data 11, Supplementary Data 12]
